# Supplementary material for: Nationwide surveillance in Thailand revealed genotype-dependent dissemination of carbapenem-resistant Enterobacterales
Source: Microb Genom. 2022 Apr 19;8(4):000797. doi: 10.1099/mgen.0.000797 (PMC9453063; doi:10.1099/mgen.0.000797)
Supplement: Supplementary material 2 [file mgen-8-0797-s002.xlsx]

## Sheet: Table
	Supplementary Table 3.
Strain ID	Species	Specimen	Date collected	Province	Short-read sequencer	DDBJ accession No.	Long-read sequencer	DDBJ accession No.	Sequence type	Carbapenemase genotype
C001	Klebsiella pneumoniae	Ascitic fluid	2015-09-09	Sakon Nakhon	HiSeq	DRX115297	-	-	ST147	NDM-1
C002	Klebsiella pneumoniae	Sputum	2015-09-09	Sakon Nakhon	-	-	PacBio	DRX187456	ST340	OXA-181
C003	Klebsiella pneumoniae	Sputum	2015-09-02	Sakon Nakhon	HiSeq	DRX115299	-	-	ST147	NDM-1
C004	Klebsiella pneumoniae	Sputum	2015-09-18	Sakon Nakhon	HiSeq	DRX115300	-	-	ST147	NDM-1
C005	Klebsiella pneumoniae	Bile	2015-09-28	Sakon Nakhon	-	-	PacBio	DRX187457	ST340	OXA-181
C006	Klebsiella pneumoniae	Sputum	2015-10-16	Sakon Nakhon	-	-	PacBio	DRX187458	ST340	OXA-181
C007	Klebsiella pneumoniae	Urine	2015-10-16	Sakon Nakhon	HiSeq	DRX115303	-	-	ST336	NDM-1
C008	Klebsiella pneumoniae	Sputum	2015-10-05	Sakon Nakhon	HiSeq	DRX115304	-	-	ST340	OXA-181
C009	Klebsiella pneumoniae	Swab from amputated leg	2015-10-11	Sakon Nakhon	HiSeq	DRX187450	-	-	ST336	NDM-1
C010	Klebsiella pneumoniae	Sputum	2015-10-29	Sakon Nakhon	HiSeq	DRX115305	-	-	ST340	OXA-181
C011	Klebsiella pneumoniae	Sputum	2015-10-29	Sakon Nakhon	HiSeq	DRX115306	-	-	ST340	OXA-181
C012	Klebsiella pneumoniae	Sputum	2015-10-27	Sakon Nakhon	HiSeq	DRX115307	-	-	ST340	OXA-181
C013	Klebsiella pneumoniae	Sputum	2015-10-24	Sakon Nakhon	HiSeq	DRX115308	-	-	ST15	NDM-1
C014	Klebsiella pneumoniae	Sputum	2015-10-21	Sakon Nakhon	HiSeq	DRX115309	-	-	ST340	OXA-181
C015	Escherichia coli	Urine	2015-10-19	Sakon Nakhon	HiSeq	DRX115310	-	-	ST410	NDM-5
C016	Escherichia coli	Wound	2015-09-18	Sakon Nakhon	HiSeq	DRX115311	-	-	ST410	NDM-5
C018	Klebsiella pneumoniae	Sputum	2015-11-22	Nakhon Phanom	-	-	PacBio	DRX187459	ST147	NDM-1
C020	Klebsiella pneumoniae	Sputum	2015-11-09	Sakon Nakhon	HiSeq	DRX115314	-	-	ST147	NDM-1
C022	Klebsiella pneumoniae	Ascitic fluid	2015-11-05	Sakon Nakhon	HiSeq	DRX115315	-	-	ST340	OXA-181
C024	Escherichia coli	Urine	2016-01-22	Sakon Nakhon	HiSeq	DRX115317	-	-	ST410	NDM-1
C025	Klebsiella pneumoniae	Sputum	2015-11-30	Sakon Nakhon	HiSeq	DRX115318	-	-	ST340	OXA-181
C026	Klebsiella pneumoniae	Urine	2015-11-29	Sakon Nakhon	HiSeq	DRX115319	-	-	ST340	OXA-181
C027	Klebsiella pneumoniae	Sputum	2015-11-24	Sakon Nakhon	HiSeq	DRX115320	-	-	ST340	OXA-181
C028	Klebsiella pneumoniae	Sputum	2016-01-15	Sakon Nakhon	HiSeq	DRX115321	-	-	ST147	NDM-1 OXA-181
C029	Klebsiella pneumoniae	Sputum	2016-01-02	Sakon Nakhon	HiSeq	DRX115322	-	-	ST147	NDM-1 OXA-181
C031	Klebsiella pneumoniae	Sputum	2015-12-28	Sakon Nakhon	HiSeq	DRX115323	-	-	ST340	OXA-181
C032	Escherichia coli	Urine	2016-01-29	Sakon Nakhon	HiSeq	DRX115324	-	-	ST361	NDM-5
C033	Klebsiella pneumoniae	Sputum	2015-12-29	Sakon Nakhon	HiSeq	DRX115325	-	-	ST340	OXA-181
C034	Klebsiella pneumoniae	Wound	2016-01-14	Sakon Nakhon	HiSeq	DRX115326	-	-	ST334	NDM-1
C035	Klebsiella pneumoniae	Sputum	2015-11-21	Sakon Nakhon	HiSeq	DRX115327	-	-	ST340	OXA-181
C036	Klebsiella pneumoniae	Sputum	2016-01-03	Sakon Nakhon	HiSeq	DRX115328	-	-	ST340	OXA-181
C037	Klebsiella pneumoniae	Sputum	2016-01-06	Sakon Nakhon	HiSeq	DRX115329	-	-	ST147	NDM-1 OXA-181
C038	Klebsiella pneumoniae	Pleural fluid	2016-01-07	Sakon Nakhon	HiSeq	DRX187451	-	-	ST340	OXA-181
C042	Escherichia coli	Urine	2015-03-06	Udon Thani	HiSeq	DRX115332	-	-	ST46	NDM-5
C043	Klebsiella pneumoniae	Sputum	2015-03-13	Udon Thani	HiSeq	DRX115333	-	-	ST336	NDM-1
C044	Escherichia coli	Urine	2015-03-21	Udon Thani	HiSeq	DRX115334	-	-	ST354	NDM-1
C045	Klebsiella pneumoniae	Blood	2015-03-22	Udon Thani	HiSeq	DRX115335	PacBio	DRX187460	ST231	NDM-1
C046	Klebsiella pneumoniae	Blood	2015-03-23	Udon Thani	HiSeq	DRX115336	-	-	ST273	NDM-1
C047	Klebsiella pneumoniae	Blood	2015-04-19	Udon Thani	HiSeq	DRX115337	-	-	ST231	NDM-1
C048	Klebsiella pneumoniae	Sputum	2015-04-21	Udon Thani	HiSeq	DRX115338	GridION	DRX187481	ST231	NDM-1
C049	Escherichia coli	Urine	2015-04-29	Udon Thani	HiSeq	DRX115339	-	-	ST354	NDM-1
C052	Escherichia coli	Urine	2015-08-25	Udon Thani	HiSeq	DRX115340	-	-	ST361	NDM-5
C053	Escherichia coli	Urine	2015-08-23	Udon Thani	-	-	PacBio	DRX187461	ST361	NDM-5
C055	Klebsiella pneumoniae	Sputum	2015-09-05	Udon Thani	HiSeq	DRX115343	-	-	ST120	NDM-1
C056	Klebsiella pneumoniae	Sputum	2015-09-11	Udon Thani	HiSeq	DRX115344	-	-	ST147	NDM-1
C057	Klebsiella pneumoniae	Pleural fluid	2015-09-11	Udon Thani	-	-	PacBio	DRX187462	ST48	NDM-1
C058	Klebsiella pneumoniae	Urine	2015-09-19	Udon Thani	HiSeq	DRX115346	-	-	ST101	NDM-1
C059	Escherichia coli	Blood	2015-06-24	Udon Thani	HiSeq	DRX115347	-	-	ST10	NDM-1
C060	Escherichia coli	Blood	2015-11-29	Udon Thani	HiSeq	DRX115348	-	-	ST361	NDM-5
C062	Escherichia coli	Urine	2016-01-05	Udon Thani	HiSeq	DRX115349	-	-	ST361	NDM-5
C063	Klebsiella pneumoniae	Urine	2016-01-19	Udon Thani	-	-	PacBio	DRX187463	ST1089	NDM-5
C064	Escherichia coli	Blood	2016-01-28	Udon Thani	HiSeq	DRX115351	-	-	ST3910	NDM-1
C068	Escherichia coli	Urine	2016-03-16	Sakon Nakhon	HiSeq	DRX115354	-	-	ST361	NDM-5
C069	Klebsiella pneumoniae	Sputum	2016-03-04	Sakon Nakhon	HiSeq	DRX115355	-	-	ST147	NDM-1
C070	Klebsiella pneumoniae	Sputum	2016-03-02	Sakon Nakhon	-	-	PacBio	DRX187464	ST147	NDM-1
C071	Klebsiella pneumoniae	Sputum	2016-03-01	Sakon Nakhon	HiSeq	DRX115357	-	-	ST147	NDM-1
C072	Klebsiella pneumoniae	Sputum	2016-03-29	Sakon Nakhon	-	-	PacBio	DRX187465	ST147	OXA-181
C073	Klebsiella pneumoniae	Sputum	2016-02-15	Sakon Nakhon	HiSeq	DRX115359	-	-	ST16	NDM-1 OXA-232
C074	Klebsiella pneumoniae	Urine	2016-02-24	Sakon Nakhon	HiSeq	DRX115360	PacBio	DRX187466	ST147	NDM-1 OXA-181
C075	Klebsiella pneumoniae	Sputum	2016-02-14	Sakon Nakhon	HiSeq	DRX115361	-	-	ST147	NDM-1
C077	Escherichia coli	Bedsore	2016-02-04	Sakon Nakhon	HiSeq	DRX115363	-	-	ST4219	NDM-1
C078	Klebsiella pneumoniae	Urine	2016-02-21	Sakon Nakhon	HiSeq	DRX115364	-	-	ST231	NDM-1
C079	Escherichia coli	Urine	2016-02-20	Sakon Nakhon	HiSeq	DRX115365	-	-	ST361	NDM-5
C080	Klebsiella pneumoniae	Urine	2016-02-21	Sakon Nakhon	HiSeq	DRX115366	-	-	ST147	NDM-1
C081	Klebsiella pneumoniae	Sputum	2016-02-23	Sakon Nakhon	HiSeq	DRX115367	-	-	ST340	OXA-181
C082	Klebsiella pneumoniae	Sputum	2016-04-13	Sakon Nakhon	HiSeq	DRX115368	-	-	ST340	OXA-181
C083	Klebsiella pneumoniae	Urine	2016-04-11	Sakon Nakhon	HiSeq	DRX115369	-	-	ST147	NDM-1
C084	Klebsiella pneumoniae	Blood	2016-04-16	Sakon Nakhon	-	-	PacBio	DRX187467	ST340	OXA-181
C085	Klebsiella pneumoniae	Sputum	2016-04-17	Sakon Nakhon	HiSeq	DRX115371	-	-	ST334	NDM-1
C086	Klebsiella pneumoniae	Sputum	2016-04-07	Sakon Nakhon	HiSeq	DRX115372	-	-	ST340	OXA-181
C090	Klebsiella pneumoniae	Sputum	2016-04-15	Nakhon Phanom	HiSeq	DRX187452	-	-	ST101	NDM-1
C092	Klebsiella pneumoniae	Urine	2016-03-15	Nakhon Phanom	HiSeq	DRX187453	-	-	ST340	NDM-1
C094	Escherichia coli	Urine	2016-04-19	Surin	HiSeq	DRX115374	-	-	ST1193	NDM-1
C095	Klebsiella pneumoniae	Sputum	2016-04-02	Surin	HiSeq	DRX115375	-	-	ST2673	NDM-1
C097	Klebsiella pneumoniae	Sputum	2016-04-06	Surin	HiSeq	DRX115377	-	-	ST736	NDM-1
C098	Escherichia coli	Pus	2016-05-16	Surin	HiSeq	DRX115378	-	-	ST48	NDM-1
C099	Klebsiella pneumoniae	Sputum	2016-05-16	Surin	HiSeq	DRX115379	-	-	ST11	NDM-1
C100	Escherichia coli	Sputum	2016-05-16	Surin	HiSeq	DRX115380	-	-	ST410	NDM-1
C101	Klebsiella pneumoniae	Pus	2016-05-25	Surin	HiSeq	DRX115381	-	-	ST147	NDM-1
C102	Klebsiella pneumoniae	Urine	2016-06-03	Surin	HiSeq	DRX115382	-	-	ST1740	IMP-14
C103	Klebsiella pneumoniae	Sputum	2016-06-04	Surin	-	-	PacBio	DRX115383	ST15	NDM-1
C105	Escherichia coli	Blood	2016-05-29	Surin	HiSeq	DRX115386	-	-	ST1236	NDM-1
C106	Klebsiella pneumoniae	Urine	2016-05-28	Nakhon Phanom	HiSeq	DRX115387	-	-	ST677	NDM-1
C107	Klebsiella pneumoniae	Sputum	2016-05-18	Nakhon Phanom	HiSeq	DRX115388	-	-	ST147	NDM-1
C110	Klebsiella pneumoniae	Sputum	2016-05-04	Sakon Nakhon	HiSeq	DRX115389	-	-	ST1859	NDM-1 OXA-181
C111	Klebsiella pneumoniae	Urine	2016-05-03	Sakon Nakhon	HiSeq	DRX115390	-	-	ST147	NDM-1
C112	Escherichia coli	Urine	2016-05-03	Sakon Nakhon	HiSeq	DRX187454	-	-	ST361	NDM-5
C113	Klebsiella pneumoniae	Sputum	2016-05-04	Sakon Nakhon	HiSeq	DRX115391	-	-	ST340	OXA-181
C114	Klebsiella pneumoniae	Sputum	2016-04-21	Sakon Nakhon	HiSeq	DRX115392	-	-	ST340	OXA-181
C115	Klebsiella pneumoniae	Sputum	2016-06-07	Sakon Nakhon	HiSeq	DRX115393	-	-	ST340	OXA-181
C116	Klebsiella pneumoniae	Sputum	2016-06-03	Sakon Nakhon	HiSeq	DRX115394	-	-	ST340	OXA-181
C117	Klebsiella pneumoniae	Sputum	2016-05-21	Sakon Nakhon	HiSeq	DRX115395	-	-	ST147	OXA-181
C119	Klebsiella pneumoniae	Sputum	2016-05-08	Sakon Nakhon	HiSeq	DRX115397	-	-	ST340	OXA-181
C120	Klebsiella pneumoniae	Urine	2016-05-16	Sakon Nakhon	HiSeq	DRX115398	-	-	ST340	OXA-181
C121	Klebsiella pneumoniae	Sputum	2016-06-06	Sakon Nakhon	HiSeq	DRX115399	-	-	ST340	OXA-181
C122	Klebsiella pneumoniae	Sputum	2016-06-05	Sakon Nakhon	HiSeq	DRX115400	-	-	ST147	OXA-181
C123	Klebsiella pneumoniae	Sputum	2016-04-22	Sakon Nakhon	HiSeq	DRX115401	-	-	ST147	OXA-181
C124	Klebsiella pneumoniae	Urine	2016-04-26	Sakon Nakhon	HiSeq	DRX115402	-	-	ST147	NDM-1
C125	Escherichia coli	Urine	2016-04-25	Sakon Nakhon	HiSeq	DRX115403	-	-	ST410	NDM-5
C126	Klebsiella pneumoniae	Urine	2016-04-24	Sakon Nakhon	HiSeq	DRX115404	-	-	ST16	NDM-1 OXA-232
C127	Klebsiella pneumoniae	Sputum	2016-05-14	Sakon Nakhon	HiSeq	DRX115405	GridION	DRX187482	ST1859	NDM-1
C128	Klebsiella pneumoniae	Sputum	2016-04-25	Sakon Nakhon	HiSeq	DRX115406	-	-	ST540	NDM-1
C129	Escherichia coli	Pus from foot	2016-07-19	Nakhon Phanom	HiSeq	DRX115407	-	-	ST2659	NDM-5
C130	Klebsiella pneumoniae	Sputum	2016-07-15	Nakhon Phanom	HiSeq	DRX115408	-	-	ST147	NDM-1
C134	Klebsiella pneumoniae	Sputum	2016-07-17	Nakhon Phanom	HiSeq	DRX115411	-	-	ST656	NDM-1
C135	Klebsiella pneumoniae	Urine	2016-06-25	Surin	HiSeq	DRX187455	-	-	ST2673	NDM-1
C136	Klebsiella pneumoniae	Blood	2016-06-27	Surin	HiSeq	DRX115412	-	-	ST11	NDM-1
C137	Klebsiella pneumoniae	Sputum	2016-07-01	Surin	HiSeq	DRX115413	-	-	ST39	NDM-1
C138	Klebsiella pneumoniae	Sputum	2016-07-03	Surin	HiSeq	DRX115414	-	-	ST16	NDM-1 OXA-232
C139	Klebsiella pneumoniae	Sputum	2016-07-03	Surin	HiSeq	DRX115415	-	-	ST17	NDM-1
C140	Escherichia coli	Urine	2016-07-07	Surin	HiSeq	DRX115416	-	-	ST410	NDM-5
C141	Klebsiella pneumoniae	Urine	2016-08-02	Surin	HiSeq	DRX115417	-	-	ST101	NDM-1
C142	Escherichia coli	Urine	2016-08-04	Surin	HiSeq	DRX115418	-	-	ST410	NDM-5
C143	Klebsiella pneumoniae	Sputum	2016-08-07	Surin	HiSeq	DRX115419	-	-	ST231	OXA-232
C145	Klebsiella pneumoniae	Urine	2016-08-04	Surin	HiSeq	DRX115420	-	-	ST11	NDM-1
C146	Klebsiella pneumoniae	Sputum	2016-08-06	Surin	HiSeq	DRX115421	-	-	ST11	NDM-1
C147	Escherichia coli	Urine	2016-08-06	Surin	HiSeq	DRX115422	-	-	ST167	NDM-5
C148	Klebsiella pneumoniae	Sputum	2016-08-02	Surin	HiSeq	DRX115423	-	-	ST534	NDM-1
C149	Escherichia coli	Sputum	2016-08-10	Surin	HiSeq	DRX115424	-	-	ST2144	NDM-1
C153	Escherichia coli	Urine	2016-08-12	Tak	HiSeq	DRX141043	-	-	ST448	NDM-7
C154	Escherichia coli	Urine	2016-08-16	Tak	HiSeq	DRX141044	-	-	ST167	NDM-5
C156	Escherichia coli	Sputum	2015-02-04	Surat Thani	HiSeq	DRX141046	-	-	ST448	NDM-4
C157	Escherichia coli	Pus from foot	2015-02-12	Surat Thani	HiSeq	DRX141047	-	-	ST410	OXA-181
C158	Escherichia coli	Pus from foot	2015-02-18	Surat Thani	HiSeq	DRX141048	-	-	ST1193	NDM-1
C159	Klebsiella pneumoniae	Urine	2015-02-20	Surat Thani	HiSeq	DRX141049	-	-	ST11	NDM-1
C160	Klebsiella pneumoniae	Sputum	2015-03-10	Surat Thani	HiSeq	DRX141050	-	-	ST11	NDM-1
C161	Escherichia coli	Urine	2015-05-27	Surat Thani	HiSeq	DRX141051	-	-	ST410	OXA-181
C163	Escherichia coli	Wound	2015-05-30	Surat Thani	HiSeq	DRX141052	-	-	ST410	NDM-1 OXA-181
C164	Klebsiella pneumoniae	Blood	2015-06-01	Surat Thani	HiSeq	DRX141053	-	-	ST16	NDM-1
C166	Klebsiella pneumoniae	Pleural fluid	2015-06-02	Surat Thani	HiSeq	DRX141056	-	-	ST16	NDM-1
C167	Klebsiella pneumoniae	Blood	2015-06-10	Surat Thani	HiSeq	DRX141057	-	-	ST16	OXA-181
C169	Klebsiella pneumoniae	Ascitic fluid	2015-07-17	Surat Thani	HiSeq	DRX141060	-	-	ST11	NDM-1
C170	Klebsiella pneumoniae	Urine	2015-01-28	Surat Thani	HiSeq	DRX141061	-	-	ST11	NDM-1
C171	Escherichia coli	Blood	2015-01-27	Surat Thani	HiSeq	DRX141062	-	-	ST448	NDM-4
C172	Escherichia coli	Urine	2015-08-04	Surat Thani	HiSeq	DRX141063	-	-	ST448	NDM-4
C176	Escherichia coli	Pus from foot	2015-08-05	Surat Thani	HiSeq	DRX141066	-	-	ST1340	OXA-181
C177	Klebsiella pneumoniae	Sputum	2015-08-06	Surat Thani	HiSeq	DRX141067	-	-	ST147	NDM-1
C178	Klebsiella pneumoniae	Urine	2015-08-16	Surat Thani	HiSeq	DRX141068	-	-	ST147	NDM-1
C182	Klebsiella pneumoniae	Urine	2015-11-14	Surat Thani	HiSeq	DRX141075	-	-	ST477	NDM-1
C183	Klebsiella pneumoniae	Sputum	2015-11-16	Surat Thani	HiSeq	DRX141076	-	-	ST477	NDM-1
C184	Klebsiella pneumoniae	Blood	2015-12-27	Surat Thani	HiSeq	DRX141077	-	-	ST11	NDM-1
C186	Klebsiella pneumoniae	Urine	2016-01-07	Surat Thani	HiSeq	DRX141080	-	-	ST101	NDM-1
C187	Klebsiella pneumoniae	Urine	2016-01-13	Surat Thani	HiSeq	DRX141081	-	-	ST101	NDM-1
C188	Escherichia coli	Urine	2016-01-18	Surat Thani	HiSeq	DRX141082	-	-	ST410	OXA-181
C189	Klebsiella pneumoniae	Sputum	2016-01-22	Surat Thani	HiSeq	DRX141083	-	-	ST277	NDM-1
C193	Klebsiella pneumoniae	Ascitic fluid	2016-02-11	Surat Thani	HiSeq	DRX141087	-	-	ST221	NDM-1
C195	Klebsiella pneumoniae	Blood	2015-12-27	Surat Thani	HiSeq	DRX141088	-	-	ST101	NDM-1
C201	Klebsiella pneumoniae	Sputum	2016-02-12	Surat Thani	HiSeq	DRX141090	-	-	ST2133	NDM-1
C202	Klebsiella pneumoniae	Sputum	2016-02-15	Surat Thani	HiSeq	DRX141091	-	-	ST336	OXA-181
C203	Klebsiella pneumoniae	Sputum	2016-02-17	Surat Thani	HiSeq	DRX141092	-	-	ST15	NDM-1
C204	Klebsiella pneumoniae	Sputum	2016-02-19	Surat Thani	HiSeq	DRX141093	-	-	ST336	OXA-181
C205	Klebsiella pneumoniae	Sputum	2016-02-22	Surat Thani	HiSeq	DRX141094	-	-	ST336	OXA-181
C210	Klebsiella pneumoniae	Sputum	2016-03-07	Surat Thani	HiSeq	DRX141096	-	-	ST16	NDM-1 OXA-232
C213	Klebsiella pneumoniae	Sputum	2016-03-12	Surat Thani	HiSeq	DRX141099	-	-	ST336	OXA-181
C214	Escherichia coli	Pus	2016-03-24	Surat Thani	HiSeq	DRX141100	-	-	ST410	OXA-181
C219	Klebsiella pneumoniae	Blood	2016-04-07	Surat Thani	HiSeq	DRX141101	-	-	ST336	OXA-181
C222	Klebsiella pneumoniae	Pus	2016-05-01	Surat Thani	HiSeq	DRX141102	-	-	ST16	NDM-1 OXA-232
C225	Klebsiella pneumoniae	Sputum	2016-06-30	Surat Thani	HiSeq	DRX141105	-	-	ST16	NDM-1 OXA-232
C228	Klebsiella pneumoniae	Blood	2016-07-08	Surat Thani	HiSeq	DRX141107	-	-	ST16	NDM-1 OXA-232
C229	Klebsiella pneumoniae	Blood	2016-07-17	Surat Thani	HiSeq	DRX141108	-	-	ST16	NDM-1 OXA-232
C230	Klebsiella pneumoniae	Urine	2016-07-01	Surat Thani	HiSeq	DRX141109	-	-	ST16	NDM-1 OXA-232
C233	Klebsiella pneumoniae	Urine	2016-07-19	Surat Thani	HiSeq	DRX141112	-	-	ST16	NDM-1 OXA-232
C234	Klebsiella pneumoniae	Urine	2016-06-17	Surat Thani	HiSeq	DRX141113	-	-	ST16	NDM-1 OXA-232
C235	Escherichia coli	Urine	2016-07-20	Surat Thani	HiSeq	DRX141114	-	-	ST405	NDM-1
C236	Klebsiella pneumoniae	Urine	2016-06-27	Surat Thani	HiSeq	DRX141115	-	-	ST16	NDM-1 OXA-232
C239	Klebsiella pneumoniae	Sputum	2016-07-02	Surat Thani	HiSeq	DRX141119	-	-	ST16	NDM-1 OXA-232
C240	Klebsiella pneumoniae	Sputum	2016-07-02	Surat Thani	HiSeq	DRX141120	-	-	ST16	OXA-232
C242	Klebsiella pneumoniae	Sputum	2016-07-09	Surat Thani	HiSeq	DRX141122	-	-	ST16	NDM-1 OXA-232
C244	Klebsiella pneumoniae	Sputum	2016-07-13	Surat Thani	HiSeq	DRX141124	-	-	ST16	NDM-1
C245	Klebsiella pneumoniae	Sputum	2016-07-25	Surat Thani	HiSeq	DRX141125	-	-	ST231	OXA-232
C246	Klebsiella pneumoniae	Sputum	2016-07-27	Surat Thani	HiSeq	DRX141126	-	-	ST16	NDM-1 OXA-232
C247	Klebsiella pneumoniae	Sputum	2016-06-29	Surat Thani	HiSeq	DRX141127	-	-	ST16	NDM-1 OXA-232
C250	Klebsiella pneumoniae	Pus	2016-07-16	Surat Thani	HiSeq	DRX141129	-	-	ST16	NDM-1 OXA-232
C251	Klebsiella pneumoniae	Urine	2016-08-01	Surat Thani	HiSeq	DRX141130	-	-	ST16	NDM-1 OXA-232
C252	Klebsiella pneumoniae	Urine	2016-08-01	Surat Thani	HiSeq	DRX141131	-	-	ST16	NDM-1 OXA-232
C254	Klebsiella pneumoniae	Urine	2016-08-13	Surat Thani	HiSeq	DRX141133	-	-	ST101	NDM-1
C257	Klebsiella pneumoniae	Urine	2016-07-30	Surat Thani	HiSeq	DRX141136	-	-	ST101	NDM-1
C258	Klebsiella pneumoniae	Urine	2016-07-31	Surat Thani	HiSeq	DRX141137	-	-	ST101	NDM-1
C260	Escherichia coli	Pus	2016-08-13	Surat Thani	HiSeq	DRX141139	-	-	ST410	NDM-1
C262	Klebsiella pneumoniae	Pus	2016-08-23	Surat Thani	HiSeq	DRX141140	-	-	ST16	NDM-1 OXA-232
C263	Klebsiella pneumoniae	Sputum	2016-08-12	Surat Thani	HiSeq	DRX141141	-	-	ST16	NDM-1 OXA-232
C264	Klebsiella pneumoniae	Sputum	2016-08-26	Surat Thani	HiSeq	DRX141142	-	-	ST11	OXA-232
C267	Klebsiella pneumoniae	Blood	2016-08-29	Surat Thani	HiSeq	DRX141145	-	-	ST16	NDM-1 OXA-232
C268	Klebsiella pneumoniae	Urine	2016-08-29	Surat Thani	HiSeq	DRX141146	-	-	ST16	NDM-1 OXA-232
C277	Klebsiella pneumoniae	Blood	2016-02-19	Udon Thani	HiSeq	DRX141147	-	-	ST231	NDM-1
C278	Escherichia coli	Urine	2016-03-23	Udon Thani	HiSeq	DRX141148	GridION	DRX187483	ST131	NDM-5
C280	Escherichia coli	Blood	2016-03-31	Udon Thani	HiSeq	DRX141149	-	-	ST131	NDM-1
C281	Escherichia coli	Urine	2016-04-07	Udon Thani	HiSeq	DRX141150	GridION	DRX187484	ST405	NDM-5
C282	Escherichia coli	Urine	2016-04-06	Udon Thani	HiSeq	DRX141151	-	-	ST405	NDM-5
C284	Klebsiella pneumoniae	Urine	2016-05-02	Udon Thani	HiSeq	DRX141153	-	-	ST14	NDM-1 OXA-232
C285	Escherichia coli	Blood	2016-05-21	Udon Thani	HiSeq	DRX141154	-	-	ST410	NDM-1
C286	Klebsiella pneumoniae	Pus from sternum	2016-05-31	Udon Thani	HiSeq	DRX141155	-	-	ST48	NDM-1
C287	Klebsiella pneumoniae	Blood	2016-06-22	Udon Thani	HiSeq	DRX141156	-	-	ST48	NDM-1
C288	Escherichia coli	Blood	2016-06-26	Udon Thani	HiSeq	DRX141157	-	-	ST410	NDM-5
C290	Escherichia coli	Urine	2016-06-26	Udon Thani	HiSeq	DRX141160	GridION	DRX187485	ST405	NDM-5
C291	Escherichia coli	Urine	2016-06-30	Udon Thani	HiSeq	DRX141161	-	-	ST2011	NDM-1
C292	Escherichia coli	Blood	2016-07-08	Udon Thani	HiSeq	DRX141162	-	-	ST167	NDM-5
C293	Escherichia coli	Pleural fluid	2016-07-08	Udon Thani	HiSeq	DRX141163	-	-	ST361	NDM-5
C294	Klebsiella pneumoniae	Urine	2016-07-18	Udon Thani	HiSeq	DRX141164	-	-	ST273	NDM-1
C295	Escherichia coli	Urine	2016-07-29	Udon Thani	HiSeq	DRX141165	-	-	ST405	NDM-5
C297	Escherichia coli	Blood	2016-08-06	Udon Thani	HiSeq	DRX141167	-	-	ST410	NDM-5
C298	Escherichia coli	Blood	2016-08-03	Udon Thani	HiSeq	DRX141168	-	-	ST410	NDM-5
C300	Escherichia coli	Urine	2016-09-18	Chumphon	HiSeq	DRX141170	-	-	ST410	NDM-5
C302	Escherichia coli	Urine	2016-10-08	Surin	HiSeq	DRX141171	-	-	ST410	NDM-1
C303	Escherichia coli	Urine	2016-10-03	Surin	HiSeq	DRX141172	-	-	ST410	NDM-1
C304	Escherichia coli	Urine	2016-10-13	Surin	HiSeq	DRX141173	-	-	ST10210	NDM-5
C305	Escherichia coli	Blood	2016-10-12	Surin	HiSeq	DRX141174	-	-	ST410	NDM-5
C306	Klebsiella pneumoniae	Sputum	2016-10-13	Surin	HiSeq	DRX141175	-	-	ST231	OXA-232
C307	Klebsiella pneumoniae	Sputum	2016-08-27	Sakon Nakhon	HiSeq	DRX141176	-	-	ST340	OXA-181
C308	Klebsiella pneumoniae	Sputum	2016-08-29	Sakon Nakhon	HiSeq	DRX141177	-	-	ST147	NDM-1
C309	Klebsiella pneumoniae	Sputum	2016-08-29	Sakon Nakhon	HiSeq	DRX141178	-	-	ST11	OXA-181
C311	Klebsiella pneumoniae	Sputum	2016-08-21	Sakon Nakhon	HiSeq	DRX141180	-	-	ST11	OXA-181
C312	Klebsiella pneumoniae	Sputum	2016-06-28	Sakon Nakhon	HiSeq	DRX141181	-	-	ST147	NDM-1
C313	Klebsiella pneumoniae	Urine	2016-07-07	Sakon Nakhon	HiSeq	DRX141182	-	-	ST340	OXA-181
C314	Klebsiella pneumoniae	Sputum	2016-08-19	Sakon Nakhon	HiSeq	DRX141183	-	-	ST11	OXA-181
C315	Klebsiella pneumoniae	Sputum	2016-07-31	Sakon Nakhon	HiSeq	DRX141184	-	-	ST340	OXA-181
C316	Klebsiella pneumoniae	Sputum	2016-07-02	Sakon Nakhon	HiSeq	DRX141185	-	-	ST340	OXA-181
C317	Klebsiella pneumoniae	Sputum	2016-08-18	Sakon Nakhon	HiSeq	DRX141186	-	-	ST147	NDM-1
C318	Klebsiella pneumoniae	Sputum	2016-08-20	Sakon Nakhon	HiSeq	DRX141187	-	-	ST340	OXA-181
C320	Klebsiella pneumoniae	Urine	2016-07-01	Sakon Nakhon	HiSeq	DRX141189	-	-	ST340	OXA-181
C321	Klebsiella pneumoniae	Sputum	2016-06-15	Sakon Nakhon	HiSeq	DRX141190	-	-	ST340	OXA-181
C322	Klebsiella pneumoniae	Sputum	2016-07-04	Sakon Nakhon	HiSeq	DRX141191	-	-	ST340	OXA-181
C323	Klebsiella pneumoniae	Sputum	2016-06-18	Sakon Nakhon	HiSeq	DRX141192	-	-	ST147	NDM-1
C324	Klebsiella pneumoniae	Sputum	2016-08-30	Sakon Nakhon	HiSeq	DRX141193	-	-	ST11	OXA-181
C325	Klebsiella pneumoniae	Sputum	2016-08-29	Sakon Nakhon	HiSeq	DRX141194	-	-	ST336	OXA-181
C326	Klebsiella pneumoniae	Sputum	2016-08-27	Sakon Nakhon	HiSeq	DRX141195	-	-	ST11	OXA-181
C327	Klebsiella pneumoniae	Urine	2016-07-09	Sakon Nakhon	HiSeq	DRX141196	-	-	ST340	OXA-181
C328	Klebsiella pneumoniae	Sputum	2016-07-11	Sakon Nakhon	HiSeq	DRX141197	-	-	ST340	OXA-181
C330	Escherichia coli	Urine	2016-09-05	Sakon Nakhon	HiSeq	DRX141198	-	-	ST38	NDM-1
C331	Klebsiella pneumoniae	Sputum	2016-09-02	Sakon Nakhon	HiSeq	DRX141199	-	-	ST340	OXA-181
C334	Escherichia coli	Sputum	2016-08-05	Sakon Nakhon	HiSeq	DRX141202	-	-	ST410	NDM-5
C336	Klebsiella pneumoniae	Sputum	2016-07-22	Sakon Nakhon	HiSeq	DRX141204	-	-	ST340	OXA-181
C337	Klebsiella pneumoniae	Sputum	2016-07-15	Sakon Nakhon	HiSeq	DRX141205	-	-	ST340	OXA-181
C340	Escherichia coli	Urine	2016-11-05	Surin	HiSeq	DRX141206	-	-	ST167	NDM-5
C341	Klebsiella pneumoniae	Sputum	2016-10-28	Surin	HiSeq	DRX141207	-	-	ST2673	NDM-1
C342	Klebsiella pneumoniae	Sputum	2016-11-02	Surin	HiSeq	DRX141208	-	-	ST1318	IMP-14
C343	Klebsiella pneumoniae	Blood	2016-11-01	Surin	HiSeq	DRX141209	-	-	ST16	NDM-1 OXA-232
C345	Klebsiella pneumoniae	Urine	2016-11-05	Surin	HiSeq	DRX141210	-	-	ST101	NDM-1
C346	Escherichia coli	Urine	2016-11-10	Surin	HiSeq	DRX141211	-	-	ST410	NDM-5
C347	Klebsiella pneumoniae	Sputum	2016-11-11	Surin	HiSeq	DRX141212	-	-	ST656	OXA-48
C348	Escherichia coli	Pus	2016-11-10	Surin	HiSeq	DRX141213	-	-	ST1722	NDM-1
C349	Klebsiella pneumoniae	Sputum	2016-10-17	Nakhon Phanom	HiSeq	DRX141214	-	-	ST37	NDM-1
C350	Escherichia coli	Wound at leg	2016-10-16	Nakhon Phanom	HiSeq	DRX141215	-	-	ST131	OXA-48
C351	Klebsiella pneumoniae	Sputum	2016-08-24	Nakhon Phanom	HiSeq	DRX141216	-	-	ST11	OXA-181
C353	Klebsiella pneumoniae	Sputum	2016-09-10	Nakhon Phanom	HiSeq	DRX141218	-	-	ST11	OXA-181
C354	Klebsiella pneumoniae	Urine	2016-09-12	Nakhon Phanom	HiSeq	DRX141219	-	-	ST147	NDM-1
C355	Klebsiella pneumoniae	Sputum	2016-09-25	Nakhon Phanom	HiSeq	DRX141220	-	-	ST147	NDM-1
C356	Klebsiella pneumoniae	Sputum	2016-09-30	Nakhon Phanom	HiSeq	DRX141221	-	-	ST147	NDM-1
C357	Escherichia coli	Pus	2016-10-01	Nakhon Phanom	HiSeq	DRX141222	-	-	ST405	NDM-1
C358	Klebsiella pneumoniae	Sputum	2016-10-02	Nakhon Phanom	HiSeq	DRX141223	-	-	ST11	OXA-181
C359	Escherichia coli	Urine	2016-10-02	Nakhon Phanom	HiSeq	DRX141224	-	-	ST410	NDM-5
C360	Klebsiella pneumoniae	Sputum	2016-10-06	Nakhon Phanom	HiSeq	DRX141225	-	-	ST11	OXA-181
C361	Klebsiella pneumoniae	Urine	2016-10-11	Nakhon Phanom	HiSeq	DRX141226	-	-	ST147	NDM-1
C363	Klebsiella pneumoniae	Sputum	2016-10-12	Nakhon Phanom	HiSeq	DRX141227	-	-	ST11	OXA-181
C368	Klebsiella pneumoniae	Sputum	2016-11-01	Nakhon Phanom	HiSeq	DRX141231	-	-	ST11	OXA-181
C369	Klebsiella pneumoniae	Urine	2016-11-14	Nakhon Phanom	HiSeq	DRX141232	-	-	ST11	OXA-181
C370	Klebsiella pneumoniae	Pus	2016-11-12	Nakhon Phanom	HiSeq	DRX141233	-	-	ST70	NDM-1
C371	Klebsiella pneumoniae	Urine	2016-11-20	Nakhon Phanom	HiSeq	DRX141234	-	-	ST147	NDM-1
C372	Klebsiella pneumoniae	Urine	2016-11-05	Nakhon Phanom	HiSeq	DRX141235	-	-	ST147	NDM-1
C373	Klebsiella pneumoniae	Sputum	2016-11-08	Nakhon Phanom	HiSeq	DRX141236	-	-	ST11	OXA-181
C374	Klebsiella pneumoniae	Sputum	2016-11-10	Nakhon Phanom	HiSeq	DRX141237	-	-	ST340	OXA-181
C375	Klebsiella pneumoniae	Urine	2016-09-10	Sakon Nakhon	HiSeq	DRX141238	-	-	ST147	NDM-1
C376	Klebsiella pneumoniae	Sputum	2016-09-13	Sakon Nakhon	HiSeq	DRX141239	-	-	ST147	NDM-1
C377	Klebsiella pneumoniae	Sputum	2016-09-11	Sakon Nakhon	HiSeq	DRX141240	-	-	ST336	OXA-181
C378	Escherichia coli	Sputum	2016-09-10	Sakon Nakhon	HiSeq	DRX141241	-	-	ST410	NDM-5
C379	Escherichia coli	Sputum	2016-09-13	Sakon Nakhon	HiSeq	DRX141242	-	-	ST410	NDM-5
C380	Klebsiella pneumoniae	Sputum	2016-09-08	Sakon Nakhon	HiSeq	DRX141243	-	-	ST11	OXA-181
C381	Klebsiella pneumoniae	Blood	2016-10-06	Sakon Nakhon	HiSeq	DRX141244	-	-	ST147	NDM-1
C382	Klebsiella pneumoniae	Sputum	2016-10-13	Sakon Nakhon	HiSeq	DRX141245	-	-	ST11	OXA-181
C383	Klebsiella pneumoniae	Pus	2016-10-04	Sakon Nakhon	HiSeq	DRX141246	-	-	ST147	NDM-1 OXA-181
C384	Escherichia coli	Urine	2016-10-04	Sakon Nakhon	HiSeq	DRX141247	-	-	ST410	NDM-5
C385	Escherichia coli	Urine	2016-10-11	Sakon Nakhon	HiSeq	DRX141248	-	-	ST410	NDM-5
C386	Escherichia coli	Urine	2016-10-11	Sakon Nakhon	HiSeq	DRX141249	-	-	ST410	NDM-5
C387	Klebsiella pneumoniae	Sputum	2016-10-31	Sakon Nakhon	HiSeq	DRX141250	-	-	ST11	OXA-181
C388	Klebsiella pneumoniae	Sputum	2016-10-01	Sakon Nakhon	HiSeq	DRX141251	-	-	ST340	OXA-181
C389	Klebsiella pneumoniae	Sputum	2016-10-29	Sakon Nakhon	HiSeq	DRX141252	-	-	ST11	OXA-181
C390	Klebsiella pneumoniae	Sputum	2016-11-01	Sakon Nakhon	HiSeq	DRX141253	-	-	ST11	OXA-181
C391	Klebsiella pneumoniae	Sputum	2016-11-01	Sakon Nakhon	HiSeq	DRX141254	-	-	ST11	OXA-181
C392	Klebsiella pneumoniae	Sputum	2016-11-16	Sakon Nakhon	HiSeq	DRX141255	-	-	ST340	OXA-181
C393	Klebsiella pneumoniae	Sputum	2016-10-22	Sakon Nakhon	HiSeq	DRX141256	-	-	ST11	OXA-181
C394	Klebsiella pneumoniae	Ascitic fluid	2016-09-07	Sakon Nakhon	HiSeq	DRX141257	-	-	ST147	NDM-1
C396	Klebsiella pneumoniae	Blood	2016-10-22	Sakon Nakhon	HiSeq	DRX141261	-	-	ST340	OXA-181
C397	Klebsiella pneumoniae	Urine	2016-10-17	Sakon Nakhon	HiSeq	DRX141262	-	-	ST147	NDM-1
C398	Klebsiella pneumoniae	Sputum	2016-10-15	Sakon Nakhon	HiSeq	DRX141263	-	-	ST147	NDM-1
C399	Klebsiella pneumoniae	Sputum	2016-10-16	Sakon Nakhon	HiSeq	DRX141264	-	-	ST340	OXA-181
C400	Klebsiella pneumoniae	Sputum	2016-10-16	Sakon Nakhon	HiSeq	DRX141265	-	-	ST11	OXA-181
C401	Escherichia coli	Urine	2016-10-15	Sakon Nakhon	HiSeq	DRX141266	-	-	ST410	NDM-5
C402	Klebsiella pneumoniae	Bile	2016-10-08	Sakon Nakhon	HiSeq	DRX141267	-	-	ST147	NDM-1
C403	Klebsiella pneumoniae	Sputum	2016-10-21	Sakon Nakhon	HiSeq	DRX141268	-	-	ST11	OXA-181
C404	Escherichia coli	Urine	2016-11-17	Surin	HiSeq	DRX141269	-	-	ST410	NDM-5
C405	Escherichia coli	Sputum	2016-11-20	Surin	HiSeq	DRX141270	GridION	DRX187486	ST410	NDM-5
C406	Escherichia coli	Urine	2016-11-20	Surin	HiSeq	DRX141271	-	-	ST410	NDM-5
C407	Escherichia coli	Urine	2016-11-20	Surin	HiSeq	DRX141272	-	-	ST410	NDM-5
C408	Escherichia coli	Urine	2016-11-23	Surin	HiSeq	DRX141273	-	-	ST410	NDM-1
C409	Escherichia coli	Urine	2016-11-23	Surin	HiSeq	DRX141274	-	-	ST457	NDM-1
C410	Escherichia coli	Urine	2016-11-24	Surin	HiSeq	DRX141275	-	-	ST410	NDM-5
C411	Klebsiella pneumoniae	Sputum	2016-11-24	Surin	HiSeq	DRX141276	-	-	ST16	NDM-1 OXA-232
C412	Klebsiella pneumoniae	Sputum	2016-11-24	Surin	HiSeq	DRX141277	-	-	ST2673	NDM-1
C413	Klebsiella pneumoniae	Sputum	2016-11-24	Surin	HiSeq	DRX141278	-	-	ST16	NDM-1 OXA-232
C414	Escherichia coli	Blood	2016-11-22	Surin	HiSeq	DRX141279	-	-	ST410	NDM-5
C415	Klebsiella pneumoniae	Pus	2016-11-25	Surin	HiSeq	DRX141280	-	-	ST16	NDM-1 OXA-232
C416	Escherichia coli	Urine	2016-11-22	Surin	HiSeq	DRX141281	-	-	ST10210	NDM-5
C417	Escherichia coli	Urine	2016-11-26	Surin	HiSeq	DRX141282	-	-	ST410	NDM-5
C418	Klebsiella pneumoniae	Urine	2016-08-29	Udon Thani	HiSeq	DRX141283	-	-	ST5808	NDM-1
C421	Escherichia coli	Urine	2016-09-06	Udon Thani	HiSeq	DRX141285	-	-	ST405	NDM-5
C422	Escherichia coli	Urine	2016-09-07	Udon Thani	HiSeq	DRX141286	-	-	ST361	NDM-5
C423	Escherichia coli	Blood	2016-09-16	Udon Thani	HiSeq	DRX141287	-	-	ST410	NDM-5
C424	Escherichia coli	Blood	2016-09-21	Udon Thani	HiSeq	DRX141288	-	-	ST405	NDM-5
C429	Klebsiella pneumoniae	Bile	2016-10-05	Udon Thani	HiSeq	DRX141292	-	-	ST336	NDM-1
C430	Escherichia coli	Urine	2016-10-14	Udon Thani	HiSeq	DRX141293	-	-	ST34	NDM-5
C432	Escherichia coli	Urine	2016-10-19	Udon Thani	HiSeq	DRX141296	-	-	ST361	NDM-5
C433	Escherichia coli	Blood	2016-10-17	Udon Thani	HiSeq	DRX141297	-	-	ST405	NDM-5
C434	Escherichia coli	Blood	2016-10-21	Udon Thani	HiSeq	DRX141298	-	-	ST46	NDM-5
C435	Klebsiella pneumoniae	Urine	2016-11-03	Udon Thani	HiSeq	DRX141299	GridION	DRX187487	ST147	NDM-1
C436	Klebsiella pneumoniae	Sputum	2016-11-07	Udon Thani	HiSeq	DRX141300	-	-	ST15	OXA-48
C437	Escherichia coli	Blood	2016-11-07	Udon Thani	HiSeq	DRX141301	-	-	ST131	NDM-1
C439	Escherichia coli	Urine	2016-11-11	Udon Thani	HiSeq	DRX141302	-	-	ST405	NDM-3
C443	Escherichia coli	Wound	2016-11-15	Mukdahan	HiSeq	DRX141304	-	-	ST410	NDM-5
C445	Escherichia coli	Pus	2016-11-17	Mukdahan	HiSeq	DRX141305	-	-	ST410	NDM-5
C446	Klebsiella pneumoniae	Sputum	2016-11-26	Mukdahan	HiSeq	DRX141306	-	-	ST147	NDM-1
C465	Escherichia coli	Urine	2016-12-24	Sakon Nakhon	HiSeq	DRX141307	-	-	ST410	NDM-5
C466	Klebsiella pneumoniae	Urine	2016-11-09	Sakon Nakhon	HiSeq	DRX141308	-	-	ST340	OXA-181
C467	Escherichia coli	Urine	2016-11-09	Sakon Nakhon	HiSeq	DRX141309	-	-	ST361	NDM-1
C468	Klebsiella pneumoniae	Peritoneal dialysis fluid	2017-01-12	Sakon Nakhon	HiSeq	DRX141310	-	-	ST11	OXA-181
C469	Klebsiella pneumoniae	Urine	2016-12-21	Sakon Nakhon	HiSeq	DRX141311	-	-	ST11	OXA-181
C470	Escherichia coli	Urine	2017-01-10	Sakon Nakhon	HiSeq	DRX141312	GridION	DRX187488	ST405	NDM-5
C471	Klebsiella pneumoniae	Sputum	2016-12-17	Sakon Nakhon	HiSeq	DRX141313	-	-	ST48	NDM-1
C472	Klebsiella pneumoniae	Urine	2017-01-07	Sakon Nakhon	HiSeq	DRX141314	-	-	ST147	NDM-1
C473	Klebsiella pneumoniae	Gastric content	2017-01-16	Sakon Nakhon	HiSeq	DRX141315	-	-	ST340	OXA-181
C474	Klebsiella pneumoniae	Urine	2017-01-05	Sakon Nakhon	HiSeq	DRX141316	-	-	ST11	OXA-181
C475	Klebsiella pneumoniae	Urine	2016-12-22	Sakon Nakhon	HiSeq	DRX141317	-	-	ST336	NDM-1
C476	Escherichia coli	Urine	2017-01-12	Sakon Nakhon	HiSeq	DRX141318	-	-	ST410	NDM-5
C477	Klebsiella pneumoniae	Sputum	2017-01-10	Sakon Nakhon	HiSeq	DRX141319	-	-	ST11	OXA-181
C478	Escherichia coli	Urine	2017-01-10	Sakon Nakhon	HiSeq	DRX141320	-	-	ST167	NDM-5
C479	Klebsiella pneumoniae	Sputum	2017-01-14	Sakon Nakhon	HiSeq	DRX141321	-	-	ST11	OXA-181
C480	Klebsiella pneumoniae	Sputum	2017-01-22	Sakon Nakhon	HiSeq	DRX141322	-	-	ST11	OXA-181
C481	Klebsiella pneumoniae	Blood	2016-12-25	Sakon Nakhon	HiSeq	DRX141323	-	-	ST11	NDM-1 OXA-181
C482	Klebsiella pneumoniae	Sputum	2017-01-11	Sakon Nakhon	HiSeq	DRX141324	-	-	ST11	OXA-181
C485	Klebsiella pneumoniae	Sputum	2016-12-22	Nakhon Phanom	HiSeq	DRX141326	-	-	ST11	OXA-181
C486	Klebsiella pneumoniae	Sputum	2016-12-31	Nakhon Phanom	HiSeq	DRX141327	-	-	ST11	OXA-181
C489	Klebsiella pneumoniae	Urine	2017-01-10	Nakhon Phanom	HiSeq	DRX141330	-	-	ST11	OXA-181
C490	Klebsiella pneumoniae	Urine	2017-01-18	Nakhon Phanom	HiSeq	DRX141331	-	-	ST70	NDM-1
C492	Klebsiella pneumoniae	Pus	2017-01-17	Surin	HiSeq	DRX141332	-	-	ST231	OXA-232
C495	Escherichia coli	Urine	2017-01-24	Surin	HiSeq	DRX141333	-	-	ST410	NDM-5
C497	Escherichia coli	Pus	2017-01-25	Surin	HiSeq	DRX141334	-	-	ST88	NDM-1
C520	Klebsiella pneumoniae	Sputum	2017-02-18	Surin	HiSeq	DRX141335	-	-	ST16	NDM-1 OXA-232
C521	Escherichia coli	Sputum	2017-02-19	Surin	HiSeq	DRX141336	-	-	ST410	NDM-5
C524	Escherichia coli	Sputum	2017-02-20	Surin	HiSeq	DRX141337	-	-	ST410	NDM-5
C528	Klebsiella pneumoniae	Urine	2017-02-23	Surin	HiSeq	DRX141338	-	-	ST231	OXA-232
C535	Klebsiella pneumoniae	Sputum	2017-03-12	Surin	HiSeq	DRX141339	-	-	ST231	OXA-232
C536	Klebsiella pneumoniae	Sputum	2017-03-10	Surin	HiSeq	DRX141340	-	-	ST231	OXA-232
C537	Klebsiella pneumoniae	Sputum	2017-03-15	Surin	HiSeq	DRX141341	-	-	ST231	OXA-232
C538	Klebsiella pneumoniae	Sputum	2017-03-16	Surin	HiSeq	DRX141342	-	-	ST11	OXA-48
C540	Escherichia coli	Pus	2017-03-06	Surin	HiSeq	DRX141344	-	-	ST744	NDM-1
C541	Klebsiella pneumoniae	Pus	2017-03-12	Surin	HiSeq	DRX141345	-	-	ST231	OXA-232
C542	Klebsiella pneumoniae	Urine	2017-03-14	Surin	HiSeq	DRX141346	-	-	ST231	OXA-232
C543	Klebsiella pneumoniae	Urine	2017-03-13	Surin	HiSeq	DRX141347	-	-	ST231	OXA-232
C544	Klebsiella pneumoniae	Urine	2017-03-10	Surin	HiSeq	DRX141348	-	-	ST231	OXA-232
C545	Escherichia coli	Urine	2017-01-12	Udon Thani	HiSeq	DRX141349	-	-	ST405	NDM-5
C546	Klebsiella pneumoniae	Blood	2017-01-16	Udon Thani	HiSeq	DRX141350	-	-	ST11	NDM-5
C547	Escherichia coli	Urine	2017-01-27	Udon Thani	HiSeq	DRX141351	-	-	ST405	NDM-5
C548	Klebsiella pneumoniae	Urine	2017-01-31	Udon Thani	HiSeq	DRX141352	-	-	ST15	OXA-48
C549	Escherichia coli	Ascitic fluid	2017-02-07	Udon Thani	HiSeq	DRX141353	-	-	ST405	NDM-5
C550	Escherichia coli	Ascitic fluid	2017-02-17	Udon Thani	HiSeq	DRX141354	-	-	ST410	NDM-1
C551	Klebsiella pneumoniae	Sputum	2017-02-27	Udon Thani	HiSeq	DRX141355	-	-	ST336	OXA-181
C552	Klebsiella pneumoniae	Urine	2017-03-04	Udon Thani	HiSeq	DRX141356	-	-	ST147	NDM-1
C553	Escherichia coli	Ascitic fluid	2017-03-08	Udon Thani	HiSeq	DRX141357	-	-	ST361	NDM-5
C554	Escherichia coli	Sputum	2017-03-16	Udon Thani	HiSeq	DRX141358	-	-	ST2011	NDM-1
C555	Escherichia coli	Urine	2017-03-17	Udon Thani	HiSeq	DRX141359	-	-	ST88	NDM-1
C556	Klebsiella pneumoniae	Urine	2017-03-18	Udon Thani	HiSeq	DRX141360	-	-	ST340	OXA-181
C557	Klebsiella pneumoniae	Urine	2017-03-19	Udon Thani	HiSeq	DRX141361	-	-	ST48	NDM-5
C558	Escherichia coli	Blood	2017-03-17	Udon Thani	HiSeq	DRX141362	-	-	ST405	NDM-5
C559	Klebsiella pneumoniae	Sputum	2017-03-24	Surin	HiSeq	DRX141363	-	-	ST16	NDM-1 OXA-232
C562	Escherichia coli	Sputum	2017-04-06	Surin	HiSeq	DRX141364	-	-	ST410	NDM-5
C566	Escherichia coli	Urine	2017-04-05	Surin	HiSeq	DRX141365	-	-	ST410	NDM-5
C567	Klebsiella pneumoniae	Sputum	2017-04-04	Surin	HiSeq	DRX141366	-	-	ST16	NDM-1 OXA-232
C568	Klebsiella pneumoniae	Urine	2017-04-02	Surin	HiSeq	DRX141367	-	-	ST231	OXA-232
C570	Klebsiella pneumoniae	Sputum	2017-03-28	Surin	HiSeq	DRX141368	-	-	ST16	NDM-1 OXA-232
C573	Klebsiella pneumoniae	Sputum	2017-03-05	Sakon Nakhon	HiSeq	DRX141370	-	-	ST340	OXA-181
C574	Klebsiella pneumoniae	Sputum	2017-03-14	Sakon Nakhon	HiSeq	DRX141371	-	-	ST11	OXA-181
C575	Klebsiella pneumoniae	Bedsore	2017-03-25	Sakon Nakhon	HiSeq	DRX141372	-	-	ST11	OXA-181
C576	Klebsiella pneumoniae	Sputum	2017-02-27	Sakon Nakhon	HiSeq	DRX141373	-	-	ST340	OXA-181
C577	Klebsiella pneumoniae	Sputum	2017-03-07	Sakon Nakhon	HiSeq	DRX141374	-	-	ST340	OXA-181
C578	Klebsiella pneumoniae	Sputum	2017-03-11	Sakon Nakhon	HiSeq	DRX141375	-	-	ST11	OXA-181
C579	Escherichia coli	Urine	2017-04-04	Sakon Nakhon	HiSeq	DRX141376	-	-	ST410	NDM-1
C580	Klebsiella pneumoniae	Sputum	2017-03-20	Sakon Nakhon	HiSeq	DRX141377	-	-	ST11	OXA-181
C581	Klebsiella pneumoniae	Sputum	2017-04-06	Sakon Nakhon	HiSeq	DRX141378	-	-	ST340	OXA-181
C582	Klebsiella pneumoniae	Sputum	2017-03-06	Sakon Nakhon	HiSeq	DRX141379	-	-	ST340	OXA-181
C583	Klebsiella pneumoniae	Sputum	2017-03-01	Sakon Nakhon	HiSeq	DRX141380	-	-	ST11	OXA-181
C584	Escherichia coli	Urine	2017-03-16	Sakon Nakhon	HiSeq	DRX141381	-	-	ST410	NDM-5
C585	Klebsiella pneumoniae	Urine	2017-04-02	Sakon Nakhon	HiSeq	DRX141382	-	-	ST147	NDM-1
C586	Klebsiella pneumoniae	Sputum	2017-03-03	Sakon Nakhon	HiSeq	DRX141383	-	-	ST11	OXA-181
C587	Klebsiella pneumoniae	Sputum	2017-04-03	Sakon Nakhon	HiSeq	DRX141384	-	-	ST340	OXA-181
C588	Klebsiella pneumoniae	Sputum	2017-03-15	Sakon Nakhon	HiSeq	DRX141385	-	-	ST340	OXA-181
C589	Klebsiella pneumoniae	Sputum	2017-03-09	Sakon Nakhon	HiSeq	DRX141386	-	-	ST340	OXA-181
C590	Klebsiella pneumoniae	Sputum	2017-03-02	Sakon Nakhon	HiSeq	DRX141387	-	-	ST340	OXA-181
C591	Klebsiella pneumoniae	Urine	2017-03-08	Sakon Nakhon	HiSeq	DRX141388	-	-	ST11	OXA-181
C592	Klebsiella pneumoniae	Sputum	2017-03-07	Sakon Nakhon	HiSeq	DRX141389	-	-	ST11	OXA-181
C593	Klebsiella pneumoniae	Sputum	2017-03-21	Sakon Nakhon	HiSeq	DRX141390	-	-	ST11	OXA-181
C594	Escherichia coli	Urine	2017-01-17	Sakon Nakhon	HiSeq	DRX141391	-	-	ST410	NDM-5
C595	Escherichia coli	Sputum	2017-04-07	Sakon Nakhon	HiSeq	DRX141392	-	-	ST361	NDM-5
C596	Klebsiella pneumoniae	Sputum	2017-01-24	Sakon Nakhon	HiSeq	DRX141393	-	-	ST147	NDM-1
C597	Klebsiella pneumoniae	Sputum	2017-04-01	Sakon Nakhon	HiSeq	DRX141394	-	-	ST11	OXA-181
C598	Klebsiella pneumoniae	Sputum	2017-03-31	Sakon Nakhon	HiSeq	DRX141395	-	-	ST340	OXA-181
C599	Klebsiella pneumoniae	Sputum	2017-03-30	Sakon Nakhon	HiSeq	DRX141396	-	-	ST11	OXA-181
C600	Klebsiella pneumoniae	Urine	2017-03-29	Sakon Nakhon	HiSeq	DRX141397	-	-	ST16	NDM-1 OXA-232
C601	Klebsiella pneumoniae	Urine	2017-01-23	Sakon Nakhon	HiSeq	DRX141398	-	-	ST147	NDM-1
C623	Escherichia coli	Sputum	2017-04-13	Surin	HiSeq	DRX141399	-	-	ST410	NDM-5
C626	Klebsiella pneumoniae	Blood	2017-04-10	Bueng Kan	HiSeq	DRX141400	-	-	ST16	NDM-1 OXA-232
C627	Klebsiella pneumoniae	Sputum	2017-04-17	Bueng Kan	HiSeq	DRX141401	-	-	ST16	NDM-1 OXA-232
C628	Klebsiella pneumoniae	Sputum	2017-04-20	Bueng Kan	HiSeq	DRX141402	-	-	ST16	NDM-1 OXA-232
C629	Klebsiella pneumoniae	Sputum	2017-04-22	Bueng Kan	HiSeq	DRX141403	-	-	ST16	NDM-1 OXA-232
C630	Klebsiella pneumoniae	Sputum	2017-03-15	Bueng Kan	HiSeq	DRX141404	-	-	ST336	NDM-1
C631	Klebsiella pneumoniae	Urine	2017-03-07	Bueng Kan	HiSeq	DRX141405	-	-	ST16	OXA-181
C632	Klebsiella pneumoniae	Sputum	2017-05-01	Bueng Kan	HiSeq	DRX141406	-	-	ST16	NDM-1 OXA-232
C633	Klebsiella pneumoniae	Sputum	2017-05-05	Bueng Kan	HiSeq	DRX141407	-	-	ST16	NDM-1 OXA-232
C634	Klebsiella pneumoniae	Blood	2017-04-25	Bueng Kan	HiSeq	DRX141408	-	-	ST16	NDM-1 OXA-232
C635	Klebsiella pneumoniae	Blood	2017-04-29	Bueng Kan	HiSeq	DRX141409	-	-	ST16	NDM-1 OXA-232
C665	Escherichia coli	Sputum	2017-04-10	Sakon Nakhon	HiSeq	DRX141410	-	-	ST361	NDM-5
C666	Klebsiella pneumoniae	Sputum	2017-04-13	Sakon Nakhon	HiSeq	DRX141411	-	-	ST1859	NDM-1 OXA-181
C667	Klebsiella pneumoniae	Sputum	2017-04-20	Sakon Nakhon	HiSeq	DRX141412	-	-	ST340	OXA-181
C668	Klebsiella pneumoniae	Sputum	2017-04-17	Sakon Nakhon	HiSeq	DRX141413	-	-	ST11	OXA-181
C669	Klebsiella pneumoniae	Drainage fluid from liver	2017-04-14	Sakon Nakhon	HiSeq	DRX141414	-	-	ST11	OXA-181
C670	Klebsiella pneumoniae	Urine	2017-04-13	Sakon Nakhon	HiSeq	DRX141415	-	-	ST11	OXA-181
C671	Escherichia coli	Urine	2017-04-12	Sakon Nakhon	HiSeq	DRX141416	-	-	ST410	NDM-5
C672	Klebsiella pneumoniae	Sputum	2017-04-18	Sakon Nakhon	HiSeq	DRX141417	-	-	ST147	NDM-1
C673	Klebsiella pneumoniae	Sputum	2017-04-16	Sakon Nakhon	HiSeq	DRX141418	-	-	ST11	OXA-181
C674	Klebsiella pneumoniae	Sputum	2017-04-30	Sakon Nakhon	HiSeq	DRX141419	-	-	ST340	OXA-181
C675	Klebsiella pneumoniae	Blood	2017-04-21	Sakon Nakhon	HiSeq	DRX141420	-	-	ST11	OXA-181
C676	Klebsiella pneumoniae	Blood	2017-04-21	Sakon Nakhon	HiSeq	DRX141421	-	-	ST147	NDM-1
C677	Klebsiella pneumoniae	Urine	2017-04-24	Sakon Nakhon	HiSeq	DRX141422	-	-	ST147	NDM-1
C680	Klebsiella pneumoniae	Pus	2017-05-03	Sakon Nakhon	HiSeq	DRX141423	-	-	ST340	OXA-181
C681	Klebsiella pneumoniae	Sputum	2017-05-04	Sakon Nakhon	HiSeq	DRX141424	-	-	ST340	OXA-181
C682	Klebsiella pneumoniae	Sputum	2017-05-06	Sakon Nakhon	HiSeq	DRX141425	-	-	ST11	OXA-181
C684	Escherichia coli	Urine	2017-05-08	Sakon Nakhon	HiSeq	DRX141426	-	-	ST410	NDM-5
C685	Escherichia coli	Urine	2017-05-14	Sakon Nakhon	HiSeq	DRX141427	-	-	ST410	NDM-1
C686	Klebsiella pneumoniae	Sputum	2017-05-16	Sakon Nakhon	HiSeq	DRX141428	-	-	ST147	NDM-1
C687	Escherichia coli	Urine	2017-05-16	Sakon Nakhon	HiSeq	DRX141429	-	-	ST361	NDM-5
C688	Klebsiella pneumoniae	Ascitic fluid	2017-05-03	Surin	HiSeq	DRX141430	-	-	ST231	OXA-232
C689	Escherichia coli	Urine	2017-05-03	Surin	HiSeq	DRX141431	-	-	ST410	NDM-5
C690	Klebsiella pneumoniae	Sputum	2017-05-04	Surin	HiSeq	DRX141432	-	-	ST231	OXA-232
C692	Klebsiella pneumoniae	Blood	2017-05-05	Surin	HiSeq	DRX141434	-	-	ST231	OXA-232
C693	Klebsiella pneumoniae	Sputum	2017-05-04	Surin	HiSeq	DRX141435	-	-	ST231	OXA-232
C694	Klebsiella pneumoniae	Sputum	2017-05-05	Surin	HiSeq	DRX141436	-	-	ST231	OXA-232
C695	Klebsiella pneumoniae	Urine	2017-05-15	Surin	HiSeq	DRX141437	-	-	ST231	NDM-1
C696	Klebsiella pneumoniae	Blood	2017-05-12	Surin	HiSeq	DRX141438	-	-	ST231	OXA-232
C697	Klebsiella pneumoniae	Sputum	2017-05-12	Surin	HiSeq	DRX141439	-	-	ST231	OXA-232
C698	Klebsiella pneumoniae	Sputum	2017-05-12	Surin	HiSeq	DRX141440	-	-	ST231	OXA-232
C699	Klebsiella pneumoniae	Sputum	2017-05-12	Surin	HiSeq	DRX141441	-	-	ST323	NDM-1
C700	Escherichia coli	Sputum	2017-05-12	Surin	HiSeq	DRX141442	-	-	ST410	NDM-5
C701	Escherichia coli	Urine	2017-05-15	Surin	HiSeq	DRX141443	-	-	ST410	NDM-5
C702	Klebsiella pneumoniae	Urine	2017-05-12	Surin	HiSeq	DRX141444	-	-	ST231	OXA-232
C703	Escherichia coli	Urine	2017-05-12	Surin	HiSeq	DRX141445	-	-	ST410	NDM-5
C704	Escherichia coli	Blood	2017-03-25	Udon Thani	HiSeq	DRX141446	-	-	ST354	NDM-1
C705	Escherichia coli	Urine	2017-03-28	Udon Thani	HiSeq	DRX141447	-	-	ST46	NDM-5
C706	Klebsiella pneumoniae	Blood	2017-03-30	Udon Thani	HiSeq	DRX141448	-	-	ST336	OXA-181
C707	Klebsiella pneumoniae	Blood	2017-04-01	Udon Thani	HiSeq	DRX141449	-	-	ST336	OXA-181
C708	Klebsiella pneumoniae	Sputum	2017-04-02	Udon Thani	HiSeq	DRX141450	-	-	ST11	OXA-181
C709	Klebsiella pneumoniae	Blood	2017-04-03	Udon Thani	HiSeq	DRX141451	-	-	ST11	OXA-181
C710	Klebsiella pneumoniae	Urine	2017-04-06	Udon Thani	HiSeq	DRX141452	-	-	ST5819	OXA-232
C711	Klebsiella pneumoniae	Blood	2017-04-15	Udon Thani	HiSeq	DRX141453	-	-	ST120	OXA-181
C712	Escherichia coli	Blood	2017-04-16	Udon Thani	HiSeq	DRX141454	-	-	ST410	NDM-5
C713	Escherichia coli	Urine	2017-04-20	Udon Thani	HiSeq	DRX141455	-	-	ST410	NDM-5
C714	Klebsiella pneumoniae	Pus from leg	2017-04-23	Udon Thani	HiSeq	DRX141456	-	-	ST11	OXA-181
C715	Klebsiella pneumoniae	Sputum	2017-04-24	Udon Thani	HiSeq	DRX141457	-	-	ST336	OXA-181
C716	Klebsiella pneumoniae	Blood	2017-04-24	Udon Thani	HiSeq	DRX141458	-	-	ST147	NDM-1
C717	Klebsiella pneumoniae	Sputum	2017-04-29	Udon Thani	HiSeq	DRX141459	-	-	ST336	OXA-181
C718	Escherichia coli	Blood	2017-04-29	Udon Thani	HiSeq	DRX141460	-	-	ST410	NDM-5
C719	Escherichia coli	Blood	2017-04-30	Udon Thani	HiSeq	DRX141461	-	-	ST405	NDM-5
C720	Escherichia coli	Urine	2017-05-03	Udon Thani	HiSeq	DRX141462	-	-	ST354	NDM-1
C721	Klebsiella pneumoniae	Urine	2017-05-04	Udon Thani	HiSeq	DRX141463	-	-	ST336	OXA-181
C722	Klebsiella pneumoniae	Blood	2017-05-11	Udon Thani	HiSeq	DRX141464	-	-	ST1235	GES-5
C724	Klebsiella pneumoniae	Sputum	2017-05-15	Udon Thani	HiSeq	DRX141467	-	-	ST48	NDM-5
C725	Escherichia coli	Urine	2017-05-18	Udon Thani	HiSeq	DRX141468	-	-	ST410	NDM-5
C726	Klebsiella pneumoniae	Sputum	2017-05-20	Udon Thani	HiSeq	DRX141469	-	-	ST11	OXA-181
C727	Escherichia coli	Urine	2017-05-22	Udon Thani	HiSeq	DRX141470	-	-	ST410	NDM-5
C779	Escherichia coli	Urine	2017-06-02	Surin	HiSeq	DRX141471	-	-	ST410	NDM-5
C780	Klebsiella pneumoniae	Sputum	2017-06-02	Surin	HiSeq	DRX141472	-	-	ST231	OXA-232
C781	Escherichia coli	Urine	2017-05-30	Surin	HiSeq	DRX141473	-	-	ST10210	NDM-5
C782	Klebsiella pneumoniae	Sputum	2017-05-22	Surin	HiSeq	DRX141474	-	-	ST231	OXA-232
C783	Escherichia coli	Urine	2017-05-20	Surin	HiSeq	DRX141475	-	-	ST410	NDM-5
C786	Escherichia coli	Urine	2017-06-06	Surin	HiSeq	DRX141480	-	-	ST410	NDM-5
C788	Klebsiella pneumoniae	Urine	2017-06-09	Surin	HiSeq	DRX141483	-	-	ST231	NDM-1
C789	Klebsiella pneumoniae	Sputum	2017-06-10	Surin	HiSeq	DRX141484	-	-	ST15	NDM-1
C790	Klebsiella pneumoniae	Sputum	2017-06-14	Surin	HiSeq	DRX141485	-	-	ST16	NDM-1 OXA-232
C791	Klebsiella pneumoniae	Urine	2017-06-15	Surin	HiSeq	DRX141486	-	-	ST16	NDM-1
C792	Klebsiella pneumoniae	Sputum	2017-06-15	Surin	HiSeq	DRX141487	-	-	ST16	NDM-1 OXA-232
C793	Klebsiella pneumoniae	Sputum	2017-05-10	Bueng Kan	HiSeq	DRX141488	-	-	ST16	NDM-1 OXA-232
C794	Klebsiella pneumoniae	Sputum	2017-05-17	Bueng Kan	HiSeq	DRX141489	-	-	ST16	NDM-1 OXA-232
C795	Klebsiella pneumoniae	Pus	2017-05-23	Bueng Kan	HiSeq	DRX141490	-	-	ST16	NDM-1 OXA-232
C796	Klebsiella pneumoniae	Urine	2017-05-18	Bueng Kan	HiSeq	DRX141491	-	-	ST16	NDM-1 OXA-232
C797	Klebsiella pneumoniae	Sputum	2017-06-03	Bueng Kan	HiSeq	DRX141492	-	-	ST336	OXA-181
C800	Klebsiella pneumoniae	Sputum	2017-06-19	Bueng Kan	HiSeq	DRX141494	-	-	ST336	OXA-181
C803	Klebsiella pneumoniae	Urine	2017-04-22	Nakhon Phanom	HiSeq	DRX141496	-	-	ST340	OXA-181
C810	Escherichia coli	Urine	2017-05-31	Nakhon Phanom	HiSeq	DRX141503	-	-	ST410	NDM-5
C811	Klebsiella pneumoniae	Wound at foot	2017-06-12	Nakhon Phanom	HiSeq	DRX141504	-	-	ST11	OXA-181
C812	Escherichia coli	Urine	2017-06-12	Nakhon Phanom	HiSeq	DRX141505	-	-	ST410	NDM-5
C813	Escherichia coli	Urine	2017-06-15	Nakhon Phanom	HiSeq	DRX141506	-	-	ST131	NDM-1
C814	Klebsiella pneumoniae	Sputum	2017-07-15	Surin	HiSeq	DRX141508	-	-	ST231	OXA-232
C815	Escherichia coli	Sputum	2017-07-15	Surin	HiSeq	DRX141509	-	-	ST410	NDM-5
C827	Escherichia coli	Urine	2017-07-18	Surin	HiSeq	DRX141510	-	-	ST410	NDM-5
C828	Escherichia coli	Bile	2017-07-13	Surin	HiSeq	DRX141511	-	-	ST410	NDM-5
C830	Klebsiella pneumoniae	Sputum	2017-07-17	Surin	HiSeq	DRX141513	-	-	ST15	NDM-1
C831	Klebsiella pneumoniae	Sputum	2017-07-11	Surin	HiSeq	DRX141514	-	-	ST16	NDM-1 OXA-232
C832	Klebsiella pneumoniae	Sputum	2017-07-17	Surin	HiSeq	DRX141515	-	-	ST15	NDM-1
C833	Klebsiella pneumoniae	Sputum	2017-07-06	Surin	HiSeq	DRX141516	-	-	ST16	NDM-1 OXA-232
C834	Klebsiella pneumoniae	Sputum	2017-07-05	Surin	HiSeq	DRX141517	-	-	ST638	NDM-1
C835	Escherichia coli	Urine	2017-07-21	Surin	HiSeq	DRX141518	-	-	ST410	NDM-5
C104B	Escherichia coli	Urine	2016-06-04	Surin	HiSeq	DRX115384	-	-	ST410	NDM-5
C104R	Klebsiella pneumoniae	Urine	2016-06-04	Surin	HiSeq	DRX115385	-	-	ST147	NDM-1
C165B	Escherichia coli	Sputum	2015-06-18	Surat Thani	HiSeq	DRX141054	-	-	ST410	OXA-181
C165R	Klebsiella pneumoniae	Sputum	2015-06-18	Surat Thani	HiSeq	DRX141055	-	-	ST16	NDM-1
C168B	Escherichia coli	Urine	2015-06-20	Surat Thani	HiSeq	DRX141058	-	-	ST410	OXA-181
C168R	Klebsiella pneumoniae	Urine	2015-06-20	Surat Thani	HiSeq	DRX141059	-	-	ST101	NDM-1
C175B	Escherichia coli	Wound at buttock	2015-08-05	Surat Thani	HiSeq	DRX141064	-	-	ST1340	OXA-181
C175R	Klebsiella pneumoniae	Wound at buttock	2015-08-05	Surat Thani	HiSeq	DRX141065	-	-	ST16	NDM-1
C179B	Escherichia coli	Sputum	2015-08-06	Surat Thani	HiSeq	DRX141069	-	-	ST448	NDM-4
C180R	Klebsiella pneumoniae	Sputum	2015-08-19	Surat Thani	HiSeq	DRX141071	-	-	ST101	NDM-1
C180W	Klebsiella pneumoniae	Sputum	2015-08-19	Surat Thani	HiSeq	DRX141072	-	-	ST677	NDM-1
C181W	Klebsiella pneumoniae	Sputum	2015-08-19	Surat Thani	HiSeq	DRX141074	-	-	ST147	NDM-1
C185B	Escherichia coli	Blood	2015-12-28	Surat Thani	HiSeq	DRX141078	-	-	ST410	OXA-181
C185R	Klebsiella pneumoniae	Blood	2015-12-28	Surat Thani	HiSeq	DRX141079	-	-	ST11	NDM-1
C190R	Klebsiella pneumoniae	Sputum	2016-01-27	Surat Thani	HiSeq	DRX141084	-	-	ST15	NDM-1
C211S	Klebsiella pneumoniae	Urine	2016-03-01	Surat Thani	HiSeq	DRX141098	-	-	ST336	OXA-181
C238R	Klebsiella pneumoniae	Sputum	2016-07-02	Surat Thani	HiSeq	DRX141118	-	-	ST16	NDM-1 OXA-232
C289B	Escherichia coli	Sputum	2016-06-16	Udon Thani	HiSeq	DRX141158	-	-	ST410	NDM-5
C289R	Klebsiella pneumoniae	Sputum	2016-06-16	Udon Thani	HiSeq	DRX141159	-	-	ST336	NDM-1
C395S	Klebsiella pneumoniae	Blood	2016-10-24	Sakon Nakhon	HiSeq	DRX141260	-	-	ST48	NDM-1
C431W	Escherichia coli	Urine	2016-10-17	Udon Thani	HiSeq	DRX141295	-	-	ST405	NDM-5
C723B	Escherichia coli	Urine	2017-05-15	Udon Thani	HiSeq	DRX141465	-	-	ST38	NDM-1
C723R	Klebsiella pneumoniae	Urine	2017-05-15	Udon Thani	HiSeq	DRX141466	GridION	DRX187489	ST1235	NDM-1 GES-5
C784B	Escherichia coli	Sputum	2017-06-17	Surin	HiSeq	DRX141476	-	-	ST410	NDM-5
C784R	Klebsiella pneumoniae	Sputum	2017-06-17	Surin	HiSeq	DRX141477	-	-	ST231	OXA-232
C785B	Escherichia coli	Urine	2017-06-08	Surin	HiSeq	DRX141478	-	-	ST410	NDM-5
C785R	Klebsiella pneumoniae	Urine	2017-06-08	Surin	HiSeq	DRX141479	-	-	ST231	OXA-232
C787B	Escherichia coli	Pus	2017-06-09	Surin	HiSeq	DRX141481	-	-	ST410	NDM-5
C787R	Klebsiella pneumoniae	Pus	2017-06-09	Surin	HiSeq	DRX141482	-	-	ST231	OXA-232
C802R	Klebsiella pneumoniae	Urine	2017-04-22	Nakhon Phanom	HiSeq	DRX141495	-	-	ST340	OXA-181
C805P	Klebsiella pneumoniae	Sputum	2017-05-14	Nakhon Phanom	HiSeq	DRX141499	-	-	ST39	IMP-14
EC01	Escherichia coli	Urine	2013-12-12	Bangkok	-	-	PacBio	DRX187468	ST131	NDM-1
EC02	Escherichia coli	Wound	2014-01-23	Bangkok	HiSeq	DRX115050	PacBio	DRX187469	ST131	NDM-1
EC04	Escherichia coli	Urine	2012-12-12	Bangkok	-	-	PacBio	DRX187470	ST410	OXA-181
EC05	Escherichia coli	Bile	2012-03-25	Bangkok	-	-	PacBio	DRX187471	ST8891	NDM-1
EC06	Escherichia coli	Urine	2013-05-11	Bangkok	HiSeq	DRX115054	PacBio	DRX187472	ST131	NDM-1
EC07	Escherichia coli	Bile	2014-06-19	Bangkok	HiSeq	DRX115055	-	-	ST1193	NDM-1
EC08	Escherichia coli	Urine	2015-02-21	Bangkok	HiSeq	DRX115056	GridION	DRX187490	ST361	NDM-5
EC09	Escherichia coli	Urine	2015-02-25	Bangkok	HiSeq	DRX115057	-	-	ST361	NDM-5
EC10	Escherichia coli	Wound	2015-08-02	Bangkok	HiSeq	DRX115058	-	-	ST10	NDM-1
KP01	Klebsiella pneumoniae	Rectal swab	2014-01-17	Bangkok	-	-	PacBio	DRX061698	ST340	NDM-1
KP02	Klebsiella pneumoniae	Blood	2014-11-23	Bangkok	-	-	PacBio	DRX114713	ST340	NDM-1
KP05	Klebsiella pneumoniae	Bedsore	2014-06-06	Bangkok	-	-	PacBio	DRX114714	ST11	NDM-1
KP06	Klebsiella pneumoniae	Urine	2014-08-15	Bangkok	-	-	PacBio	DRX114715	ST231	NDM-1
KP07	Klebsiella pneumoniae	Blood	2015-02-25	Bangkok	-	-	PacBio	DRX114716	ST231	NDM-1
KP08	Klebsiella pneumoniae	Urine	2014-06-22	Bangkok	HiSeq	DRX114717	-	-	ST231	NDM-1
KP09	Klebsiella pneumoniae	Urine	2014-03-07	Bangkok	-	-	PacBio	DRX114718	ST11	NDM-1
KP10	Klebsiella pneumoniae	Sputum	2014-03-26	Bangkok	-	-	PacBio	DRX114719	ST231	NDM-1
KP11	Klebsiella pneumoniae	Urine	2014-06-26	Bangkok	-	-	PacBio	DRX114720	ST231	NDM-1
KP12	Klebsiella pneumoniae	Urine	2013-12-18	Bangkok	-	-	PacBio	DRX114721	ST340	NDM-1
KP13	Klebsiella pneumoniae	Sputum	2014-04-04	Bangkok	-	-	PacBio	DRX114722	ST231	NDM-1
KP16	Klebsiella pneumoniae	Ascitic fluid	2015-02-23	Bangkok	-	-	PacBio	DRX114723	ST35	IMP-14
KP17	Klebsiella pneumoniae	Dranage fluid	2015-01-23	Bangkok	-	-	PacBio	DRX114724	ST37	NDM-1
KP18	Klebsiella pneumoniae	Sputum	2014-01-11	Bangkok	-	-	PacBio	DRX114725	ST340	NDM-1
KP19	Klebsiella pneumoniae	Urine	2014-08-18	Bangkok	-	-	PacBio	DRX114726	ST11	NDM-1
KP20	Klebsiella pneumoniae	Urine	2013-01-14	Bangkok	-	-	PacBio	DRX114727	ST2287	NDM-1
KP21	Klebsiella pneumoniae	Urine	2014-07-03	Bangkok	HiSeq	DRX114728	-	-	ST11	NDM-1
KP22	Klebsiella pneumoniae	Sputum	2014-04-21	Bangkok	-	-	PacBio	DRX114729	ST11	OXA-48
KP27	Klebsiella pneumoniae	Urine	2014-12-08	Bangkok	-	-	PacBio	DRX114730	ST231	NDM-1
KP30	Klebsiella pneumoniae	Percutaneous dranage fluid	2014-12-07	Bangkok	HiSeq	DRX114731	-	-	ST16	OXA-181
KP33	Klebsiella pneumoniae	Urine	2014-06-13	Bangkok	-	-	PacBio	DRX114732	ST14	NDM-1
KP34	Klebsiella pneumoniae	Urine	2014-03-20	Bangkok	-	-	PacBio	DRX187473	ST231	NDM-1
KP35	Klebsiella pneumoniae	Urine	2013-09-04	Bangkok	HiSeq	DRX114734	-	-	ST340	NDM-1
KP36	Klebsiella pneumoniae	Urine	2014-08-24	Bangkok	-	-	PacBio	DRX187474	ST231	NDM-1
KP38	Klebsiella pneumoniae	Urine	2014-02-02	Bangkok	-	-	PacBio	DRX187475	ST231	NDM-1
KP42	Klebsiella pneumoniae	Urine	2014-06-11	Bangkok	-	-	PacBio	DRX114737	ST14	NDM-1
KP43	Klebsiella pneumoniae	Blood	2014-12-30	Bangkok	HiSeq	DRX115067	-	-	ST231	OXA-232
KP44	Klebsiella pneumoniae	Blood	2014-06-10	Bangkok	-	-	PacBio	DRX114738	ST16	NDM-1
KP45	Klebsiella pneumoniae	Urine	2014-03-24	Bangkok	-	-	PacBio	DRX115068	ST231	NDM-1
KP46	Klebsiella pneumoniae	Urine	2014-03-24	Bangkok	HiSeq	DRX115069	-	-	ST231	NDM-1
KP47	Klebsiella pneumoniae	Urine	2014-06-27	Bangkok	HiSeq	DRX115071	-	-	ST231	NDM-1
KP49	Klebsiella pneumoniae	Sputum	2014-11-25	Bangkok	-	-	PacBio	DRX114739	ST231	NDM-1
KP50	Klebsiella pneumoniae	Urine	2014-08-03	Bangkok	-	-	PacBio	DRX115072	ST14	NDM-1 OXA-232
KP51	Klebsiella pneumoniae	Urine	2014-11-03	Bangkok	HiSeq	DRX115073	-	-	ST340	NDM-1
KP52	Klebsiella pneumoniae	Wound	2015-02-25	Bangkok	-	-	PacBio	DRX114740	ST231	NDM-1
KP54	Klebsiella pneumoniae	Sputum	2015-02-12	Bangkok	-	-	PacBio	DRX115074	ST231	OXA-48
KP55	Klebsiella pneumoniae	Urine	2015-03-16	Bangkok	-	-	PacBio	DRX114741	ST231	NDM-1
KP56	Klebsiella pneumoniae	Blood	2015-07-05	Bangkok	-	-	PacBio	DRX114742	ST2072	IMP-14
KP60	Klebsiella pneumoniae	Urine	2015-06-20	Bangkok	HiSeq	DRX114743	-	-	ST65	NDM-1
KP64	Klebsiella pneumoniae	Urine	2015-04-16	Bangkok	-	-	PacBio	DRX114744	ST14	NDM-1
KP65	Klebsiella pneumoniae	Sputum	2015-04-30	Bangkok	-	-	PacBio	DRX114745	ST231	NDM-1
KP66	Klebsiella pneumoniae	Urine	2015-05-24	Bangkok	-	-	PacBio	DRX114746	ST14	NDM-1
KP67	Klebsiella pneumoniae	Urine	2015-03-22	Bangkok	-	-	PacBio	DRX114747	ST14	NDM-1
KP68	Klebsiella pneumoniae	Rectal swab	2015-07-03	Bangkok	HiSeq	DRX114748	PacBio	DRX187476	ST340	NDM-1
KP70	Klebsiella pneumoniae	Urine	2015-08-10	Bangkok	HiSeq	DRX115075	-	-	ST340	NDM-1
KP74	Klebsiella pneumoniae	Urine	2015-10-23	Bangkok	HiSeq	DRX114749	-	-	ST14	NDM-1 OXA-232
KP76	Klebsiella pneumoniae	Nasal fluid	2015-09-18	Bangkok	HiSeq	DRX114750	-	-	ST231	OXA-232
KP77	Klebsiella pneumoniae	Dranage fluid	2015-09-10	Bangkok	-	-	PacBio	DRX187477	ST11	NDM-1
KP78	Klebsiella pneumoniae	Urine	2015-09-30	Bangkok	HiSeq	DRX114752	-	-	ST231	OXA-232
KP83	Klebsiella pneumoniae	Urine	2015-10-26	Bangkok	HiSeq	DRX114753	-	-	ST101	OXA-181
KP87	Klebsiella pneumoniae	Urine from percutaneous nephrostomy	2015-10-05	Bangkok	HiSeq	DRX114754	-	-	ST11	NDM-1
KP89	Klebsiella pneumoniae	Urine	2015-11-02	Bangkok	HiSeq	DRX115077	-	-	ST340	OXA-181
KP90	Klebsiella pneumoniae	Urine	2015-10-30	Bangkok	HiSeq	DRX114755	-	-	ST16	NDM-4
KP91	Klebsiella pneumoniae	Urine from catheter	2015-11-04	Bangkok	HiSeq	DRX114756	-	-	ST336	NDM-1
KP95	Klebsiella pneumoniae	Rectal Swab	2015-11-09	Bangkok	HiSeq	DRX114757	-	-	ST231	NDM-1
KP97	Klebsiella pneumoniae	Urine	2015-11-15	Bangkok	HiSeq	DRX114758	-	-	ST14	NDM-1
KP99	Klebsiella pneumoniae	Abdominal wound	2015-12-10	Bangkok	HiSeq	DRX114759	-	-	ST340	NDM-1
KP100	Klebsiella pneumoniae	Swab from Penis	2015-12-07	Bangkok	-	-	PacBio	DRX187478	ST14	NDM-1
KP101	Klebsiella pneumoniae	Urine	2015-12-22	Bangkok	HiSeq	DRX115078	-	-	ST16	OXA-232
KP102	Klebsiella pneumoniae	Sputum	2015-12-20	Bangkok	HiSeq	DRX115079	-	-	ST16	NDM-1 OXA-232
KP103	Klebsiella pneumoniae	Sputum	2015-12-24	Bangkok	HiSeq	DRX115080	-	-	ST16	OXA-232
KP104	Klebsiella pneumoniae	Bile	2015-12-21	Bangkok	HiSeq	DRX115081	-	-	ST16	NDM-1 OXA-232
KP105	Klebsiella pneumoniae	Swab from groin	2015-12-21	Bangkok	HiSeq	DRX115082	-	-	ST16	NDM-1 OXA-232
KP106	Klebsiella pneumoniae	Pus	2015-12-18	Bangkok	HiSeq	DRX115083	-	-	ST231	OXA-48
KP107	Klebsiella pneumoniae	Urine	2015-12-25	Bangkok	HiSeq	DRX115084	-	-	ST16	NDM-1 OXA-232
KP108	Klebsiella pneumoniae	Urine	2015-12-21	Bangkok	HiSeq	DRX115085	-	-	ST16	NDM-1 OXA-232
KP109	Klebsiella pneumoniae	Sputum	2015-12-21	Bangkok	HiSeq	DRX115086	-	-	ST16	NDM-1 OXA-181
KP110	Klebsiella pneumoniae	Urine	2015-12-25	Bangkok	HiSeq	DRX115087	-	-	ST16	NDM-1 OXA-232
KP111	Klebsiella pneumoniae	Urine	2015-12-25	Bangkok	HiSeq	DRX115088	-	-	ST16	NDM-1 OXA-232
KP112	Klebsiella pneumoniae	Urine	2015-12-23	Bangkok	HiSeq	DRX115089	-	-	ST16	NDM-1 OXA-232
KP116	Klebsiella pneumoniae	Urine	2016-01-09	Bangkok	HiSeq	DRX114761	-	-	ST14	NDM-1
KP117	Klebsiella pneumoniae	Sputum	2016-01-04	Bangkok	HiSeq	DRX114762	-	-	ST14	NDM-1 OXA-232
KP121	Klebsiella pneumoniae	Urine	2016-01-12	Bangkok	HiSeq	DRX114763	-	-	ST14	NDM-1 OXA-232
KP122	Klebsiella pneumoniae	Sputum	2015-12-30	Bangkok	HiSeq	DRX115091	-	-	ST16	NDM-1 OXA-232
KP123	Klebsiella pneumoniae	Sputum	2016-01-01	Bangkok	HiSeq	DRX115092	-	-	ST16	NDM-1 OXA-232
KP124	Klebsiella pneumoniae	Sputum	2016-01-07	Bangkok	HiSeq	DRX115093	-	-	ST16	NDM-1 OXA-232
KP125	Klebsiella pneumoniae	Sputum	2016-01-12	Bangkok	HiSeq	DRX115094	-	-	ST16	NDM-1 OXA-232
KP126	Klebsiella pneumoniae	Sputum	2016-04-03	Bangkok	HiSeq	DRX115095	-	-	ST147	NDM-1
KP127	Klebsiella pneumoniae	Urine	2016-01-11	Bangkok	HiSeq	DRX115096	-	-	ST16	OXA-232
KP128	Klebsiella pneumoniae	Pus	2016-01-13	Bangkok	HiSeq	DRX115097	-	-	ST231	OXA-48
KP129	Klebsiella pneumoniae	Urine	2016-01-22	Bangkok	HiSeq	DRX115098	-	-	ST16	NDM-1 OXA-232
KP130	Klebsiella pneumoniae	Sputum	2016-01-14	Bangkok	HiSeq	DRX115099	-	-	ST16	NDM-1 OXA-232
KP131	Klebsiella pneumoniae	Urine	2016-01-21	Bangkok	HiSeq	DRX115100	-	-	ST2325	NDM-9
KP132	Klebsiella pneumoniae	Abdominal wound	2016-01-24	Bangkok	HiSeq	DRX115101	-	-	ST231	OXA-48
KP134	Klebsiella pneumoniae	Blood	2016-11-02	Bangkok	HiSeq	DRX115102	-	-	ST1224	NDM-1
KP135	Klebsiella pneumoniae	Blood	2016-10-02	Bangkok	HiSeq	DRX114764	-	-	ST16	NDM-5
KP136	Klebsiella pneumoniae	Urine	2016-10-02	Bangkok	HiSeq	DRX114765	-	-	ST231	OXA-232
KP137	Klebsiella pneumoniae	Urine	2016-06-02	Bangkok	HiSeq	DRX114766	-	-	ST14	NDM-1 OXA-232
KP141	Klebsiella pneumoniae	Urine from catheter	2016-12-02	Bangkok	HiSeq	DRX114767	-	-	ST147	NDM-1
KP142	Klebsiella pneumoniae	Bronchoalveolar lavage	2016-09-02	Bangkok	HiSeq	DRX114768	-	-	ST231	OXA-232
KP143	Klebsiella pneumoniae	Bile	2016-11-02	Bangkok	HiSeq	DRX114769	-	-	ST14	NDM-1
KP145	Klebsiella pneumoniae	Urine	2016-09-02	Bangkok	HiSeq	DRX115103	-	-	ST16	OXA-232
KP146	Klebsiella pneumoniae	Urine	2016-08-02	Bangkok	HiSeq	DRX115104	-	-	ST16	NDM-1 OXA-232
KP147	Klebsiella pneumoniae	Dranage fluid	2016-04-02	Bangkok	HiSeq	DRX115105	-	-	ST16	NDM-1 OXA-232
KP148	Klebsiella pneumoniae	Ascitic fluid	2016-01-02	Bangkok	HiSeq	DRX115106	-	-	ST16	NDM-1 OXA-232
KP149	Klebsiella pneumoniae	Urine	2016-03-02	Bangkok	HiSeq	DRX115107	-	-	ST231	OXA-48
KP150	Klebsiella pneumoniae	Urine	2016-01-02	Bangkok	HiSeq	DRX115108	-	-	ST16	NDM-1 OXA-232
KP151	Klebsiella pneumoniae	Sputum	2016-02-02	Bangkok	HiSeq	DRX115109	-	-	ST16	NDM-1 OXA-232
KP152	Klebsiella pneumoniae	Sputum	2016-02-02	Bangkok	HiSeq	DRX115110	-	-	ST16	NDM-1 OXA-232
KP153	Klebsiella pneumoniae	Urine	2016-01-29	Bangkok	HiSeq	DRX115111	-	-	ST16	OXA-232
KP154	Klebsiella pneumoniae	Sputum	2016-01-30	Bangkok	HiSeq	DRX115112	-	-	ST147	OXA-48
KP155	Klebsiella pneumoniae	Urine	2016-01-31	Bangkok	HiSeq	DRX115113	-	-	ST16	NDM-1 OXA-232
KP156	Klebsiella pneumoniae	Pus	2016-01-31	Bangkok	HiSeq	DRX115114	-	-	ST16	NDM-1 OXA-232
KP157	Klebsiella pneumoniae	Percutaneous dranage fluid	2016-02-19	Bangkok	HiSeq	DRX114770	-	-	ST231	OXA-232
KP160	Klebsiella pneumoniae	Sputum	2016-03-03	Bangkok	HiSeq	DRX115115	-	-	ST16	OXA-232
KP161	Klebsiella pneumoniae	Urine	2016-02-03	Bangkok	HiSeq	DRX115116	GridION	DRX187491	ST14	OXA-232
KP162	Klebsiella pneumoniae	Blood	2016-02-03	Bangkok	HiSeq	DRX115117	-	-	ST16	OXA-232
KP163	Klebsiella pneumoniae	Urine from catheter	2016-02-22	Bangkok	HiSeq	DRX114771	-	-	ST14	NDM-1 OXA-232
KP164	Klebsiella pneumoniae	Sputum	2016-07-03	Bangkok	HiSeq	DRX115118	PacBio	DRX187479	ST16	NDM-1 OXA-232
KP173	Klebsiella pneumoniae	Rectal swab	2016-10-03	Bangkok	HiSeq	DRX114772	-	-	ST17	OXA-181
KP175	Klebsiella pneumoniae	Abdominal wound	2016-09-03	Bangkok	HiSeq	DRX114773	-	-	ST231	OXA-232
KP178	Klebsiella pneumoniae	Rectal swab	2016-03-14	Bangkok	HiSeq	DRX114774	-	-	ST231	OXA-232
KP181	Klebsiella pneumoniae	Urine	2016-03-15	Bangkok	HiSeq	DRX115120	-	-	ST16	NDM-1
KP188	Klebsiella pneumoniae	Ascitic fluid	2016-03-17	Bangkok	HiSeq	DRX115121	-	-	ST16	NDM-1 OXA-232
KP189	Klebsiella pneumoniae	Urine	2016-11-03	Bangkok	HiSeq	DRX115122	-	-	ST16	OXA-232
KP190	Klebsiella pneumoniae	Urine	2016-03-14	Bangkok	HiSeq	DRX115123	-	-	ST16	NDM-1 OXA-232
KP191	Klebsiella pneumoniae	Pus	2016-02-18	Bangkok	HiSeq	DRX115124	-	-	ST16	OXA-232
KP192	Klebsiella pneumoniae	Sputum	2016-02-19	Bangkok	HiSeq	DRX115125	-	-	ST147	OXA-48
KP193	Klebsiella pneumoniae	Urine	2016-02-19	Bangkok	HiSeq	DRX115126	-	-	ST16	NDM-1 OXA-181
KP194	Klebsiella pneumoniae	Pus	2016-02-21	Bangkok	HiSeq	DRX115127	-	-	ST231	OXA-48
KP195	Klebsiella pneumoniae	Urine	2016-03-19	Bangkok	HiSeq	DRX115128	-	-	ST16	NDM-1 OXA-232
KP200	Klebsiella pneumoniae	Rectal swab	2016-03-30	Bangkok	HiSeq	DRX114776	-	-	ST147	NDM-1
KP202	Klebsiella pneumoniae	Urine	2016-01-04	Bangkok	HiSeq	DRX114777	-	-	ST16	NDM-1 OXA-232
KP204	Klebsiella pneumoniae	Sputum	2016-04-04	Bangkok	HiSeq	DRX115130	-	-	ST16	NDM-1 OXA-232
KP207	Klebsiella pneumoniae	Sputum	2016-04-25	Bangkok	HiSeq	DRX114778	-	-	ST11	NDM-1
KP208	Klebsiella pneumoniae	Urine	2016-04-24	Bangkok	HiSeq	DRX115131	-	-	ST231	OXA-232
KP209	Klebsiella pneumoniae	Stool	2016-04-25	Bangkok	HiSeq	DRX115132	-	-	ST16	NDM-1 OXA-232
KP210	Klebsiella pneumoniae	Stool	2016-04-25	Bangkok	HiSeq	DRX115133	-	-	ST16	NDM-1 OXA-232
KP211	Klebsiella pneumoniae	Urine	2016-04-25	Bangkok	HiSeq	DRX115134	-	-	ST16	NDM-1
KP212	Klebsiella pneumoniae	Urine	2016-04-25	Bangkok	HiSeq	DRX115135	-	-	ST16	NDM-1
KP213	Klebsiella pneumoniae	Urine	2016-04-20	Bangkok	HiSeq	DRX114779	-	-	ST231	OXA-232
KP215	Klebsiella pneumoniae	Blood	2016-04-14	Bangkok	HiSeq	DRX114780	-	-	ST231	OXA-232
KP216	Klebsiella pneumoniae	Urine	2016-04-18	Bangkok	HiSeq	DRX114781	-	-	ST231	OXA-232
KP217	Klebsiella pneumoniae	Urine	2016-04-19	Bangkok	HiSeq	DRX115136	-	-	ST16	NDM-1 OXA-232
KP219	Klebsiella pneumoniae	Urine from catheter	2016-08-04	Bangkok	HiSeq	DRX114782	PacBio	DRX187480	ST11	NDM-1 OXA-181
KP222	Klebsiella pneumoniae	Sputum	2016-03-21	Bangkok	HiSeq	DRX115137	-	-	ST16	OXA-232
KP223	Klebsiella pneumoniae	Urine	2016-03-25	Bangkok	HiSeq	DRX115138	-	-	ST16	NDM-1 OXA-232
KP224	Klebsiella pneumoniae	Urine	2016-03-27	Bangkok	HiSeq	DRX115139	-	-	ST16	OXA-232
KP225	Klebsiella pneumoniae	Pus	2016-04-02	Bangkok	HiSeq	DRX115140	-	-	ST16	NDM-1 OXA-232
KP226	Klebsiella pneumoniae	Urine	2016-04-04	Bangkok	HiSeq	DRX115141	-	-	ST16	NDM-1 OXA-232
KP227	Klebsiella pneumoniae	Sputum	2016-06-04	Bangkok	HiSeq	DRX115142	-	-	ST16	NDM-1
KP228	Klebsiella pneumoniae	Sputum	2016-05-04	Bangkok	HiSeq	DRX115143	-	-	ST16	NDM-1 OXA-232
KP229	Klebsiella pneumoniae	Peritoneal dialysis fluid	2016-08-04	Bangkok	HiSeq	DRX115144	-	-	ST16	NDM-1 OXA-232
KP230	Klebsiella pneumoniae	Sputum	2016-12-04	Bangkok	HiSeq	DRX115145	-	-	ST16	NDM-1 OXA-232
KP231	Klebsiella pneumoniae	Sputum	2016-04-15	Bangkok	HiSeq	DRX115146	-	-	ST11	OXA-232
KP232	Klebsiella pneumoniae	Sputum	2016-04-18	Bangkok	HiSeq	DRX115147	-	-	ST16	NDM-1 OXA-232
KP233	Klebsiella pneumoniae	Urine from catheter	2016-12-05	Bangkok	HiSeq	DRX115148	-	-	ST16	NDM-1 OXA-232
KP236	Klebsiella pneumoniae	Urine	2016-04-26	Bangkok	HiSeq	DRX115149	-	-	ST16	NDM-1 OXA-232
KP237	Klebsiella pneumoniae	Urine	2016-04-25	Bangkok	HiSeq	DRX115150	-	-	ST16	NDM-1 OXA-232
KP238	Klebsiella pneumoniae	Sputum	2016-02-05	Bangkok	HiSeq	DRX115151	-	-	ST16	NDM-1 OXA-232
KP239	Klebsiella pneumoniae	Ascitic fluid	2016-04-05	Bangkok	HiSeq	DRX115152	-	-	ST16	NDM-1 OXA-232
KP240	Klebsiella pneumoniae	Urine	2016-06-05	Bangkok	HiSeq	DRX115153	-	-	ST16	NDM-1 OXA-232
KP241	Klebsiella pneumoniae	Urine	2016-07-05	Bangkok	HiSeq	DRX115154	-	-	ST16	NDM-1 OXA-232
KP242	Klebsiella pneumoniae	Blood	2016-11-05	Bangkok	HiSeq	DRX114783	-	-	ST231	OXA-232
KP244	Klebsiella pneumoniae	Urine from catheter	2016-05-18	Bangkok	HiSeq	DRX114784	-	-	ST147	OXA-181
KP247	Klebsiella pneumoniae	Urine	2016-05-13	Bangkok	HiSeq	DRX114785	-	-	ST16	NDM-1 OXA-232
KP255	Klebsiella pneumoniae	Urine	2016-05-05	Bangkok	HiSeq	DRX115155	-	-	ST231	OXA-232
KP256	Klebsiella pneumoniae	Urine	2016-01-05	Bangkok	HiSeq	DRX114786	-	-	ST16	NDM-1 OXA-232
KP259	Klebsiella pneumoniae	Urine	2016-05-25	Bangkok	HiSeq	DRX114787	-	-	ST231	OXA-232
KP261	Klebsiella pneumoniae	Rectal swab	2016-05-31	Bangkok	HiSeq	DRX114788	-	-	ST307	NDM-1
KP263	Klebsiella pneumoniae	Blood	2016-07-28	Bangkok	HiSeq	DRX141731	-	-	ST231	OXA-232
KP266	Klebsiella pneumoniae	Sputum	2016-07-26	Bangkok	HiSeq	DRX141732	-	-	ST231	OXA-232
KP271	Klebsiella pneumoniae	Rectal swab	2016-07-06	Bangkok	HiSeq	DRX141733	-	-	ST147	NDM-1
KP273	Klebsiella pneumoniae	Sputum	2016-07-01	Bangkok	HiSeq	DRX141734	-	-	ST11	NDM-1
KP276	Klebsiella pneumoniae	Sputum	2016-06-15	Bangkok	HiSeq	DRX141735	-	-	ST14	NDM-1 OXA-232
KP278	Klebsiella pneumoniae	Urine	2016-06-15	Bangkok	HiSeq	DRX141736	-	-	ST14	NDM-1 OXA-232
KP280	Klebsiella pneumoniae	Urine	2016-08-10	Bangkok	HiSeq	DRX141737	-	-	ST16	NDM-1 OXA-232
KP283	Klebsiella pneumoniae	Urine from catheter	2016-08-22	Bangkok	HiSeq	DRX141738	-	-	ST336	NDM-1
KP295	Klebsiella pneumoniae	Sputum	2016-09-04	Bangkok	HiSeq	DRX141739	-	-	ST231	OXA-232
KP299	Klebsiella pneumoniae	Swab from neck	2016-09-07	Bangkok	HiSeq	DRX141740	-	-	ST231	OXA-232
KP306	Klebsiella pneumoniae	Blood	2016-09-24	Bangkok	HiSeq	DRX141742	-	-	ST231	OXA-232
KP307	Klebsiella pneumoniae	Sputum	2016-09-18	Bangkok	HiSeq	DRX141743	-	-	ST16	NDM-1 OXA-232
KP314	Klebsiella pneumoniae	Wound	2016-10-23	Bangkok	HiSeq	DRX141746	-	-	ST16	NDM-1 OXA-232
KP315	Klebsiella pneumoniae	Swab from amputated limb	2016-10-25	Bangkok	HiSeq	DRX141747	-	-	ST231	OXA-232
KP317	Klebsiella pneumoniae	Urine from catheter	2016-10-20	Bangkok	HiSeq	DRX141748	-	-	ST16	NDM-1 OXA-232
KP319	Klebsiella pneumoniae	Urine	2016-10-22	Bangkok	HiSeq	DRX141749	-	-	ST231	OXA-232
KP327	Klebsiella pneumoniae	Urine	2016-10-06	Bangkok	HiSeq	DRX141751	-	-	ST231	OXA-232
KP328	Klebsiella pneumoniae	Urine from catheter	2016-10-04	Bangkok	HiSeq	DRX141752	-	-	ST147	NDM-1
KP333	Klebsiella pneumoniae	Percutaneous dranage fluid	2016-09-26	Bangkok	HiSeq	DRX141753	-	-	ST231	OXA-232
KP335	Klebsiella pneumoniae	Bedsore	2016-10-01	Bangkok	HiSeq	DRX141754	-	-	ST231	OXA-232
KP342	Klebsiella pneumoniae	Urine	2016-11-03	Bangkok	HiSeq	DRX141755	-	-	ST16	NDM-1 OXA-232
KP343	Klebsiella pneumoniae	Urine	2016-10-29	Bangkok	HiSeq	DRX141756	-	-	ST16	NDM-1 OXA-232
KP344	Klebsiella pneumoniae	Urine	2016-10-30	Bangkok	HiSeq	DRX141757	-	-	ST147	NDM-1
KP346	Klebsiella pneumoniae	Urine	2016-11-09	Bangkok	HiSeq	DRX141758	-	-	ST14	OXA-232
KP353	Klebsiella pneumoniae	Urine	2016-10-11	Bangkok	HiSeq	DRX141760	-	-	ST16	NDM-1 OXA-232
KP354	Klebsiella pneumoniae	Dranage fluid	2016-10-10	Bangkok	HiSeq	DRX141761	-	-	ST231	OXA-232
KP361	Klebsiella pneumoniae	Urine	2016-11-18	Bangkok	HiSeq	DRX141762	-	-	ST16	NDM-1 OXA-232
KP362	Klebsiella pneumoniae	Sputum	2016-11-18	Bangkok	HiSeq	DRX141763	-	-	ST147	NDM-1
KP363	Klebsiella pneumoniae	Urine	2016-11-21	Bangkok	HiSeq	DRX141764	-	-	ST11	NDM-1
KP364	Klebsiella pneumoniae	Buccal swab	2016-11-24	Bangkok	HiSeq	DRX141765	-	-	ST15	NDM-1
KP366	Klebsiella pneumoniae	Urine	2016-11-25	Bangkok	HiSeq	DRX141766	-	-	ST147	NDM-1
KP367	Klebsiella pneumoniae	Sputum	2016-11-23	Bangkok	HiSeq	DRX141767	-	-	ST231	OXA-232
KP369	Klebsiella pneumoniae	Rectal swab	2016-11-28	Bangkok	HiSeq	DRX141768	-	-	ST231	OXA-232
KP370	Klebsiella pneumoniae	Urine from catheter	2016-11-26	Bangkok	HiSeq	DRX141769	-	-	ST231	OXA-232
KP376	Klebsiella pneumoniae	Urine	2016-12-12	Bangkok	HiSeq	DRX141771	-	-	ST231	OXA-232
KP378	Klebsiella pneumoniae	Sputum	2017-01-10	Bangkok	HiSeq	DRX141772	-	-	ST16	NDM-1
KP379	Klebsiella pneumoniae	Urine	2017-01-01	Bangkok	HiSeq	DRX141773	-	-	ST231	OXA-232
KP384	Klebsiella pneumoniae	Wound	2017-01-09	Bangkok	HiSeq	DRX141774	-	-	ST16	NDM-1 OXA-232
KP390	Klebsiella pneumoniae	Rectal swab	2017-01-20	Bangkok	HiSeq	DRX141775	-	-	ST147	OXA-232
